# Supplementary material for: Facial Cosmetics and Attractiveness: Comparing the Effect Sizes of Professionally-Applied Cosmetics and Identity
Source: PLoS One. 2016 Oct 11;11(10):e0164218. doi: 10.1371/journal.pone.0164218 (PMC5058481; doi:10.1371/journal.pone.0164218)
Supplement: S1 Dataset — Each participant rated all 33 YouTube models, but each model appeared in a randomly selected cosmetics condition. All conditions are stated in the data. We averaged across participants for each image, building a score for each identity under both cosmetics conditions. (XLS) [file pone.0164218.s001.xls]

## Sheet: Study 1
Participant ID	Participant Sex	Participant Age	Model ID	Cosmetics Condition	Presentation Order	Attractiveness Rating
1	Female	nan	1	Without	10	3
1	Female	nan	2	With	8	7
1	Female	nan	3	Without	21	6
1	Female	nan	4	With	3	7
1	Female	nan	5	With	4	5
1	Female	nan	6	Without	31	3
1	Female	nan	7	With	20	6
1	Female	nan	8	With	0	7
1	Female	nan	9	Without	13	5
1	Female	nan	10	With	9	6
1	Female	nan	11	With	26	7
1	Female	nan	12	Without	25	5
1	Female	nan	13	Without	1	7
1	Female	nan	14	Without	15	3
1	Female	nan	15	With	6	4
1	Female	nan	16	Without	30	5
1	Female	nan	17	With	22	3
1	Female	nan	18	Without	23	4
1	Female	nan	19	With	14	6
1	Female	nan	20	With	17	4
1	Female	nan	21	Without	2	4
1	Female	nan	22	Without	19	6
1	Female	nan	23	With	5	5
1	Female	nan	24	With	7	5
1	Female	nan	25	Without	18	5
1	Female	nan	26	Without	27	4
1	Female	nan	27	Without	16	1
1	Female	nan	28	With	28	6
1	Female	nan	29	With	11	6
1	Female	nan	30	With	24	3
1	Female	nan	31	Without	29	4
1	Female	nan	32	With	32	2
1	Female	nan	33	With	12	7
2	Male	nan	1	Without	10	1
2	Male	nan	2	Without	19	3
2	Male	nan	3	With	18	4
2	Male	nan	4	With	24	5
2	Male	nan	5	With	3	4
2	Male	nan	6	With	21	1
2	Male	nan	7	Without	12	2
2	Male	nan	8	Without	28	3
2	Male	nan	9	With	31	3
2	Male	nan	10	Without	15	2
2	Male	nan	11	Without	1	2
2	Male	nan	12	With	2	3
2	Male	nan	13	Without	13	1
2	Male	nan	14	Without	26	1
2	Male	nan	15	With	11	2
2	Male	nan	16	Without	5	5
2	Male	nan	17	With	20	4
2	Male	nan	18	With	6	6
2	Male	nan	19	Without	9	3
2	Male	nan	20	With	29	3
2	Male	nan	21	With	7	6
2	Male	nan	22	With	32	6
2	Male	nan	23	With	23	3
2	Male	nan	24	Without	0	3
2	Male	nan	25	With	17	4
2	Male	nan	26	Without	25	1
2	Male	nan	27	Without	8	1
2	Male	nan	28	With	27	4
2	Male	nan	29	Without	16	2
2	Male	nan	30	Without	4	3
2	Male	nan	31	With	22	5
2	Male	nan	32	With	14	4
2	Male	nan	33	Without	30	2
3	Male	nan	1	With	20	3
3	Male	nan	2	Without	17	5
3	Male	nan	3	With	0	7
3	Male	nan	4	With	18	7
3	Male	nan	5	With	6	6
3	Male	nan	6	Without	25	1
3	Male	nan	7	Without	9	2
3	Male	nan	8	With	27	3
3	Male	nan	9	With	31	6
3	Male	nan	10	Without	29	3
3	Male	nan	11	With	15	3
3	Male	nan	12	Without	13	5
3	Male	nan	13	Without	24	2
3	Male	nan	14	Without	1	2
3	Male	nan	15	With	30	7
3	Male	nan	16	With	23	4
3	Male	nan	17	With	10	5
3	Male	nan	18	Without	22	3
3	Male	nan	19	With	19	6
3	Male	nan	20	With	11	6
3	Male	nan	21	With	4	7
3	Male	nan	22	Without	12	5
3	Male	nan	23	With	5	5
3	Male	nan	24	Without	28	3
3	Male	nan	25	Without	7	5
3	Male	nan	26	With	8	6
3	Male	nan	27	Without	21	1
3	Male	nan	28	Without	2	6
3	Male	nan	29	With	26	3
3	Male	nan	30	With	32	3
3	Male	nan	31	Without	3	5
3	Male	nan	32	With	16	3
3	Male	nan	33	Without	14	5
4	Female	nan	1	With	1	3
4	Female	nan	2	Without	12	6
4	Female	nan	3	Without	31	6
4	Female	nan	4	Without	10	5
4	Female	nan	5	Without	14	6
4	Female	nan	6	Without	18	1
4	Female	nan	7	Without	29	5
4	Female	nan	8	Without	19	6
4	Female	nan	9	Without	25	4
4	Female	nan	10	Without	5	4
4	Female	nan	11	With	0	3
4	Female	nan	12	Without	28	4
4	Female	nan	13	Without	6	2
4	Female	nan	14	Without	8	2
4	Female	nan	15	With	7	6
4	Female	nan	16	Without	21	6
4	Female	nan	17	Without	15	2
4	Female	nan	18	With	3	6
4	Female	nan	19	With	26	6
4	Female	nan	20	Without	22	1
4	Female	nan	21	Without	13	3
4	Female	nan	22	With	17	7
4	Female	nan	23	With	32	3
4	Female	nan	24	Without	20	5
4	Female	nan	25	With	2	2
4	Female	nan	26	With	23	2
4	Female	nan	27	Without	27	2
4	Female	nan	28	Without	9	4
4	Female	nan	29	With	24	5
4	Female	nan	30	With	4	3
4	Female	nan	31	With	30	7
4	Female	nan	32	With	11	2
4	Female	nan	33	Without	16	4
5	Female	nan	1	With	31	3
5	Female	nan	2	Without	28	4
5	Female	nan	3	Without	7	4
5	Female	nan	4	With	23	5
5	Female	nan	5	With	8	5
5	Female	nan	6	With	13	4
5	Female	nan	7	With	29	6
5	Female	nan	8	Without	5	4
5	Female	nan	9	With	27	6
5	Female	nan	10	Without	16	3
5	Female	nan	11	With	15	4
5	Female	nan	12	Without	18	4
5	Female	nan	13	With	24	5
5	Female	nan	14	With	25	4
5	Female	nan	15	Without	4	6
5	Female	nan	16	With	2	5
5	Female	nan	17	Without	32	2
5	Female	nan	18	Without	30	7
5	Female	nan	19	With	17	5
5	Female	nan	20	Without	9	3
5	Female	nan	21	Without	26	3
5	Female	nan	22	With	3	7
5	Female	nan	23	Without	12	3
5	Female	nan	24	With	11	4
5	Female	nan	25	With	22	4
5	Female	nan	26	With	10	3
5	Female	nan	27	With	6	4
5	Female	nan	28	With	1	3
5	Female	nan	29	Without	14	3
5	Female	nan	30	Without	20	3
5	Female	nan	31	Without	0	3
5	Female	nan	32	Without	19	3
5	Female	nan	33	Without	21	6
6	Male	nan	1	Without	28	2
6	Male	nan	2	Without	13	3
6	Male	nan	3	With	9	7
6	Male	nan	4	With	20	3
6	Male	nan	5	Without	30	3
6	Male	nan	6	Without	22	1
6	Male	nan	7	With	25	5
6	Male	nan	8	With	0	3
6	Male	nan	9	With	6	6
6	Male	nan	10	Without	29	2
6	Male	nan	11	With	7	5
6	Male	nan	12	Without	16	2
6	Male	nan	13	Without	23	1
6	Male	nan	14	With	8	1
6	Male	nan	15	With	12	5
6	Male	nan	16	With	10	4
6	Male	nan	17	Without	21	1
6	Male	nan	18	Without	5	5
6	Male	nan	19	With	32	4
6	Male	nan	20	Without	17	1
6	Male	nan	21	Without	1	1
6	Male	nan	22	With	11	5
6	Male	nan	23	With	2	4
6	Male	nan	24	With	24	1
6	Male	nan	25	Without	14	4
6	Male	nan	26	With	27	2
6	Male	nan	27	With	26	3
6	Male	nan	28	With	15	4
6	Male	nan	29	Without	4	2
6	Male	nan	30	Without	3	2
6	Male	nan	31	Without	31	3
6	Male	nan	32	With	19	1
6	Male	nan	33	With	18	6
7	Male	nan	1	Without	4	1
7	Male	nan	2	With	2	5
7	Male	nan	3	With	27	4
7	Male	nan	4	Without	28	2
7	Male	nan	5	Without	6	2
7	Male	nan	6	With	23	2
7	Male	nan	7	Without	21	3
7	Male	nan	8	Without	0	4
7	Male	nan	9	Without	13	1
7	Male	nan	10	Without	5	1
7	Male	nan	11	With	15	1
7	Male	nan	12	Without	32	3
7	Male	nan	13	With	10	5
7	Male	nan	14	Without	26	1
7	Male	nan	15	With	16	4
7	Male	nan	16	With	19	5
7	Male	nan	17	With	7	4
7	Male	nan	18	With	3	6
7	Male	nan	19	With	14	4
7	Male	nan	20	With	9	4
7	Male	nan	21	With	11	5
7	Male	nan	22	With	1	7
7	Male	nan	23	With	22	1
7	Male	nan	24	With	30	4
7	Male	nan	25	With	17	7
7	Male	nan	26	Without	12	1
7	Male	nan	27	Without	24	2
7	Male	nan	28	Without	18	2
7	Male	nan	29	Without	8	1
7	Male	nan	30	Without	20	4
7	Male	nan	31	With	31	4
7	Male	nan	32	Without	25	3
7	Male	nan	33	With	29	4
8	Male	nan	1	With	19	3
8	Male	nan	2	With	25	4
8	Male	nan	3	Without	3	4
8	Male	nan	4	Without	20	2
8	Male	nan	5	Without	27	2
8	Male	nan	6	With	14	2
8	Male	nan	7	Without	31	3
8	Male	nan	8	With	13	4
8	Male	nan	9	Without	12	2
8	Male	nan	10	With	32	3
8	Male	nan	11	With	6	3
8	Male	nan	12	With	10	4
8	Male	nan	13	Without	28	2
8	Male	nan	14	Without	7	2
8	Male	nan	15	With	24	3
8	Male	nan	16	With	15	3
8	Male	nan	17	With	5	3
8	Male	nan	18	Without	8	3
8	Male	nan	19	Without	2	3
8	Male	nan	20	With	11	3
8	Male	nan	21	With	30	3
8	Male	nan	22	Without	29	3
8	Male	nan	23	With	18	3
8	Male	nan	24	Without	16	2
8	Male	nan	25	Without	23	2
8	Male	nan	26	With	21	2
8	Male	nan	27	Without	17	2
8	Male	nan	28	With	9	4
8	Male	nan	29	Without	22	2
8	Male	nan	30	Without	4	3
8	Male	nan	31	With	0	4
8	Male	nan	32	Without	26	2
8	Male	nan	33	Without	1	3
9	Male	nan	1	With	0	5
9	Male	nan	2	Without	25	2
9	Male	nan	3	Without	5	5
9	Male	nan	4	With	16	4
9	Male	nan	5	Without	3	2
9	Male	nan	6	Without	14	1
9	Male	nan	7	With	26	5
9	Male	nan	8	Without	2	3
9	Male	nan	9	Without	7	1
9	Male	nan	10	With	27	3
9	Male	nan	11	With	12	4
9	Male	nan	12	With	28	6
9	Male	nan	13	With	9	6
9	Male	nan	14	With	21	3
9	Male	nan	15	With	4	6
9	Male	nan	16	With	15	5
9	Male	nan	17	Without	31	1
9	Male	nan	18	With	30	4
9	Male	nan	19	With	29	2
9	Male	nan	20	Without	13	1
9	Male	nan	21	Without	6	1
9	Male	nan	22	Without	1	5
9	Male	nan	23	Without	19	2
9	Male	nan	24	Without	17	1
9	Male	nan	25	With	24	4
9	Male	nan	26	With	32	2
9	Male	nan	27	Without	23	1
9	Male	nan	28	With	22	5
9	Male	nan	29	Without	11	1
9	Male	nan	30	Without	8	2
9	Male	nan	31	With	18	3
9	Male	nan	32	With	10	3
9	Male	nan	33	With	20	6
10	Female	nan	1	With	25	3
10	Female	nan	2	Without	10	2
10	Female	nan	3	With	16	6
10	Female	nan	4	Without	19	2
10	Female	nan	5	With	12	3
10	Female	nan	6	Without	0	1
10	Female	nan	7	Without	20	2
10	Female	nan	8	With	7	4
10	Female	nan	9	Without	32	2
10	Female	nan	10	With	17	2
10	Female	nan	11	With	18	3
10	Female	nan	12	Without	3	4
10	Female	nan	13	With	30	5
10	Female	nan	14	With	24	5
10	Female	nan	15	Without	31	3
10	Female	nan	16	Without	9	3
10	Female	nan	17	With	2	4
10	Female	nan	18	Without	21	4
10	Female	nan	19	Without	5	3
10	Female	nan	20	Without	11	1
10	Female	nan	21	Without	23	2
10	Female	nan	22	With	6	5
10	Female	nan	23	Without	29	3
10	Female	nan	24	With	22	1
10	Female	nan	25	With	28	6
10	Female	nan	26	With	13	4
10	Female	nan	27	Without	15	1
10	Female	nan	28	Without	14	3
10	Female	nan	29	Without	27	1
10	Female	nan	30	With	8	3
10	Female	nan	31	Without	26	2
10	Female	nan	32	With	1	4
10	Female	nan	33	With	4	5
11	Male	nan	1	With	24	4
11	Male	nan	2	With	19	6
11	Male	nan	3	With	9	5
11	Male	nan	4	Without	22	2
11	Male	nan	5	With	31	5
11	Male	nan	6	With	13	3
11	Male	nan	7	Without	23	2
11	Male	nan	8	With	30	6
11	Male	nan	9	Without	14	3
11	Male	nan	10	With	27	5
11	Male	nan	11	With	5	5
11	Male	nan	12	Without	32	4
11	Male	nan	13	With	20	5
11	Male	nan	14	With	6	3
11	Male	nan	15	With	18	7
11	Male	nan	16	With	2	6
11	Male	nan	17	Without	25	2
11	Male	nan	18	Without	0	4
11	Male	nan	19	Without	17	2
11	Male	nan	20	Without	28	2
11	Male	nan	21	Without	10	2
11	Male	nan	22	Without	26	5
11	Male	nan	23	With	3	3
11	Male	nan	24	With	7	4
11	Male	nan	25	Without	1	5
11	Male	nan	26	With	4	4
11	Male	nan	27	Without	29	2
11	Male	nan	28	With	11	6
11	Male	nan	29	With	8	3
11	Male	nan	30	With	16	5
11	Male	nan	31	With	21	4
11	Male	nan	32	Without	15	2
11	Male	nan	33	Without	12	2
12	Female	nan	1	Without	23	5
12	Female	nan	2	With	0	6
12	Female	nan	3	With	21	5
12	Female	nan	4	Without	3	5
12	Female	nan	5	Without	4	6
12	Female	nan	6	Without	9	4
12	Female	nan	7	Without	19	5
12	Female	nan	8	Without	24	7
12	Female	nan	9	Without	26	7
12	Female	nan	10	With	25	3
12	Female	nan	11	Without	20	3
12	Female	nan	12	Without	10	7
12	Female	nan	13	Without	17	6
12	Female	nan	14	Without	5	5
12	Female	nan	15	Without	29	7
12	Female	nan	16	With	13	5
12	Female	nan	17	With	11	2
12	Female	nan	18	With	30	6
12	Female	nan	19	With	15	7
12	Female	nan	20	Without	16	3
12	Female	nan	21	Without	32	5
12	Female	nan	22	Without	14	7
12	Female	nan	23	With	2	2
12	Female	nan	24	With	31	4
12	Female	nan	25	Without	18	7
12	Female	nan	26	With	7	3
12	Female	nan	27	With	6	7
12	Female	nan	28	Without	22	4
12	Female	nan	29	With	27	6
12	Female	nan	30	With	1	1
12	Female	nan	31	With	12	7
12	Female	nan	32	With	28	4
12	Female	nan	33	Without	8	6
13	Female	nan	1	Without	25	4
13	Female	nan	2	Without	10	2
13	Female	nan	3	Without	31	4
13	Female	nan	4	Without	8	4
13	Female	nan	5	Without	16	3
13	Female	nan	6	With	30	6
13	Female	nan	7	With	13	5
13	Female	nan	8	With	26	5
13	Female	nan	9	Without	21	2
13	Female	nan	10	Without	24	3
13	Female	nan	11	With	14	3
13	Female	nan	12	With	7	3
13	Female	nan	13	With	9	3
13	Female	nan	14	With	19	6
13	Female	nan	15	With	22	5
13	Female	nan	16	With	3	4
13	Female	nan	17	Without	27	3
13	Female	nan	18	With	1	3
13	Female	nan	19	With	12	3
13	Female	nan	20	Without	6	2
13	Female	nan	21	With	17	5
13	Female	nan	22	With	28	5
13	Female	nan	23	Without	4	2
13	Female	nan	24	Without	5	2
13	Female	nan	25	Without	15	2
13	Female	nan	26	Without	11	3
13	Female	nan	27	Without	0	4
13	Female	nan	28	Without	29	4
13	Female	nan	29	With	32	3
13	Female	nan	30	Without	18	3
13	Female	nan	31	Without	23	3
13	Female	nan	32	Without	20	4
13	Female	nan	33	With	2	3
14	Female	nan	1	Without	23	2
14	Female	nan	2	Without	27	3
14	Female	nan	3	With	4	7
14	Female	nan	4	Without	21	4
14	Female	nan	5	Without	29	5
14	Female	nan	6	Without	2	2
14	Female	nan	7	With	12	6
14	Female	nan	8	With	32	6
14	Female	nan	9	With	10	3
14	Female	nan	10	With	19	6
14	Female	nan	11	With	11	7
14	Female	nan	12	Without	13	4
14	Female	nan	13	Without	0	4
14	Female	nan	14	With	16	4
14	Female	nan	15	Without	7	5
14	Female	nan	16	Without	31	4
14	Female	nan	17	With	28	3
14	Female	nan	18	With	6	6
14	Female	nan	19	With	17	4
14	Female	nan	20	Without	3	3
14	Female	nan	21	With	9	7
14	Female	nan	22	Without	8	5
14	Female	nan	23	With	24	4
14	Female	nan	24	With	25	6
14	Female	nan	25	Without	5	4
14	Female	nan	26	With	18	4
14	Female	nan	27	With	20	3
14	Female	nan	28	With	26	3
14	Female	nan	29	Without	14	3
14	Female	nan	30	With	1	7
14	Female	nan	31	Without	30	3
14	Female	nan	32	Without	15	4
14	Female	nan	33	With	22	6
15	Male	nan	1	Without	0	2
15	Male	nan	2	Without	15	3
15	Male	nan	3	With	1	6
15	Male	nan	4	With	2	6
15	Male	nan	5	Without	5	3
15	Male	nan	6	Without	26	3
15	Male	nan	7	Without	20	2
15	Male	nan	8	With	11	5
15	Male	nan	9	Without	31	3
15	Male	nan	10	With	27	3
15	Male	nan	11	With	22	3
15	Male	nan	12	Without	3	5
15	Male	nan	13	Without	17	2
15	Male	nan	14	With	14	4
15	Male	nan	15	Without	9	4
15	Male	nan	16	With	6	4
15	Male	nan	17	With	8	4
15	Male	nan	18	Without	12	3
15	Male	nan	19	With	28	5
15	Male	nan	20	With	4	6
15	Male	nan	21	Without	30	3
15	Male	nan	22	Without	23	3
15	Male	nan	23	Without	7	3
15	Male	nan	24	With	13	3
15	Male	nan	25	With	29	5
15	Male	nan	26	Without	32	3
15	Male	nan	27	Without	25	2
15	Male	nan	28	With	18	4
15	Male	nan	29	Without	10	2
15	Male	nan	30	Without	21	3
15	Male	nan	31	With	16	5
15	Male	nan	32	Without	19	1
15	Male	nan	33	Without	24	4
16	Female	nan	1	With	3	4
16	Female	nan	2	With	27	5
16	Female	nan	3	Without	19	5
16	Female	nan	4	Without	16	4
16	Female	nan	5	Without	11	5
16	Female	nan	6	With	8	5
16	Female	nan	7	Without	26	4
16	Female	nan	8	Without	1	3
16	Female	nan	9	Without	23	3
16	Female	nan	10	With	6	4
16	Female	nan	11	Without	10	6
16	Female	nan	12	Without	2	2
16	Female	nan	13	Without	4	5
16	Female	nan	14	With	20	4
16	Female	nan	15	Without	21	5
16	Female	nan	16	Without	29	5
16	Female	nan	17	With	14	6
16	Female	nan	18	Without	9	4
16	Female	nan	19	Without	30	2
16	Female	nan	20	With	18	5
16	Female	nan	21	Without	12	4
16	Female	nan	22	Without	0	5
16	Female	nan	23	With	25	3
16	Female	nan	24	Without	7	3
16	Female	nan	25	Without	32	5
16	Female	nan	26	With	17	5
16	Female	nan	27	Without	28	1
16	Female	nan	28	With	5	6
16	Female	nan	29	Without	31	2
16	Female	nan	30	Without	13	3
16	Female	nan	31	Without	15	5
16	Female	nan	32	With	24	2
16	Female	nan	33	Without	22	3
17	Male	nan	1	With	7	3
17	Male	nan	2	Without	0	4
17	Male	nan	3	With	32	5
17	Male	nan	4	Without	19	3
17	Male	nan	5	Without	14	5
17	Male	nan	6	With	28	2
17	Male	nan	7	Without	31	2
17	Male	nan	8	Without	26	2
17	Male	nan	9	With	24	5
17	Male	nan	10	Without	9	3
17	Male	nan	11	With	5	1
17	Male	nan	12	With	16	5
17	Male	nan	13	With	20	5
17	Male	nan	14	Without	3	3
17	Male	nan	15	With	11	3
17	Male	nan	16	Without	29	2
17	Male	nan	17	With	15	4
17	Male	nan	18	Without	18	3
17	Male	nan	19	Without	27	1
17	Male	nan	20	With	21	4
17	Male	nan	21	With	10	6
17	Male	nan	22	Without	30	5
17	Male	nan	23	With	6	2
17	Male	nan	24	With	22	4
17	Male	nan	25	With	25	6
17	Male	nan	26	With	13	5
17	Male	nan	27	With	4	4
17	Male	nan	28	Without	23	2
17	Male	nan	29	Without	1	2
17	Male	nan	30	Without	17	3
17	Male	nan	31	With	2	4
17	Male	nan	32	With	12	1
17	Male	nan	33	Without	8	3
18	Female	nan	1	With	4	6
18	Female	nan	2	With	22	2
18	Female	nan	3	With	28	3
18	Female	nan	4	Without	32	3
18	Female	nan	5	Without	12	3
18	Female	nan	6	With	24	4
18	Female	nan	7	With	23	5
18	Female	nan	8	With	7	7
18	Female	nan	9	With	21	1
18	Female	nan	10	Without	27	2
18	Female	nan	11	Without	19	1
18	Female	nan	12	Without	5	5
18	Female	nan	13	Without	11	2
18	Female	nan	14	Without	18	1
18	Female	nan	15	With	26	3
18	Female	nan	16	With	25	5
18	Female	nan	17	With	15	2
18	Female	nan	18	Without	16	2
18	Female	nan	19	With	13	3
18	Female	nan	20	With	2	5
18	Female	nan	21	Without	3	3
18	Female	nan	22	Without	10	3
18	Female	nan	23	With	31	5
18	Female	nan	24	Without	6	3
18	Female	nan	25	Without	14	3
18	Female	nan	26	Without	9	1
18	Female	nan	27	With	29	5
18	Female	nan	28	With	17	3
18	Female	nan	29	With	8	3
18	Female	nan	30	Without	20	2
18	Female	nan	31	Without	30	3
18	Female	nan	32	With	1	2
18	Female	nan	33	With	0	6
19	Female	nan	1	Without	19	3
19	Female	nan	2	Without	24	5
19	Female	nan	3	Without	6	5
19	Female	nan	4	Without	0	6
19	Female	nan	5	With	15	6
19	Female	nan	6	With	30	4
19	Female	nan	7	Without	4	4
19	Female	nan	8	Without	3	6
19	Female	nan	9	With	25	6
19	Female	nan	10	With	20	3
19	Female	nan	11	Without	18	3
19	Female	nan	12	Without	12	4
19	Female	nan	13	Without	21	5
19	Female	nan	14	With	23	5
19	Female	nan	15	Without	27	4
19	Female	nan	16	With	7	4
19	Female	nan	17	With	17	5
19	Female	nan	18	Without	2	5
19	Female	nan	19	With	9	5
19	Female	nan	20	With	26	3
19	Female	nan	21	Without	11	5
19	Female	nan	22	Without	5	6
19	Female	nan	23	Without	14	5
19	Female	nan	24	Without	16	4
19	Female	nan	25	With	31	6
19	Female	nan	26	Without	29	2
19	Female	nan	27	Without	32	4
19	Female	nan	28	Without	28	3
19	Female	nan	29	Without	10	3
19	Female	nan	30	Without	13	4
19	Female	nan	31	Without	8	3
19	Female	nan	32	Without	22	6
19	Female	nan	33	With	1	7
20	Male	nan	1	Without	19	2
20	Male	nan	2	Without	31	3
20	Male	nan	3	Without	16	3
20	Male	nan	4	With	11	2
20	Male	nan	5	Without	12	2
20	Male	nan	6	Without	15	2
20	Male	nan	7	With	9	4
20	Male	nan	8	Without	22	2
20	Male	nan	9	With	20	3
20	Male	nan	10	Without	2	3
20	Male	nan	11	With	30	3
20	Male	nan	12	With	4	5
20	Male	nan	13	With	21	2
20	Male	nan	14	With	0	4
20	Male	nan	15	With	27	5
20	Male	nan	16	Without	17	4
20	Male	nan	17	With	13	3
20	Male	nan	18	Without	8	3
20	Male	nan	19	With	24	3
20	Male	nan	20	Without	25	2
20	Male	nan	21	Without	1	4
20	Male	nan	22	With	6	6
20	Male	nan	23	Without	5	5
20	Male	nan	24	With	23	3
20	Male	nan	25	With	26	4
20	Male	nan	26	With	7	4
20	Male	nan	27	With	10	3
20	Male	nan	28	Without	32	2
20	Male	nan	29	Without	18	2
20	Male	nan	30	Without	28	2
20	Male	nan	31	With	29	4
20	Male	nan	32	With	14	3
20	Male	nan	33	Without	3	4
21	Male	nan	1	With	15	6
21	Male	nan	2	With	31	6
21	Male	nan	3	Without	8	6
21	Male	nan	4	Without	3	3
21	Male	nan	5	Without	9	4
21	Male	nan	6	Without	27	1
21	Male	nan	7	With	30	2
21	Male	nan	8	Without	29	4
21	Male	nan	9	With	24	3
21	Male	nan	10	Without	2	2
21	Male	nan	11	Without	5	2
21	Male	nan	12	Without	14	5
21	Male	nan	13	With	16	6
21	Male	nan	14	With	21	5
21	Male	nan	15	With	17	5
21	Male	nan	16	Without	0	5
21	Male	nan	17	Without	25	2
21	Male	nan	18	With	20	7
21	Male	nan	19	With	19	6
21	Male	nan	20	Without	11	2
21	Male	nan	21	Without	13	1
21	Male	nan	22	Without	10	6
21	Male	nan	23	Without	7	6
21	Male	nan	24	With	1	2
21	Male	nan	25	With	28	6
21	Male	nan	26	With	18	6
21	Male	nan	27	Without	23	2
21	Male	nan	28	With	32	6
21	Male	nan	29	With	4	6
21	Male	nan	30	With	6	3
21	Male	nan	31	With	26	7
21	Male	nan	32	Without	22	4
21	Male	nan	33	With	12	6
22	Female	nan	1	With	19	6
22	Female	nan	2	Without	26	5
22	Female	nan	3	With	18	6
22	Female	nan	4	With	11	7
22	Female	nan	5	With	0	6
22	Female	nan	6	With	23	7
22	Female	nan	7	Without	4	6
22	Female	nan	8	Without	14	5
22	Female	nan	9	With	32	5
22	Female	nan	10	Without	6	6
22	Female	nan	11	Without	24	6
22	Female	nan	12	Without	21	5
22	Female	nan	13	Without	27	7
22	Female	nan	14	With	5	6
22	Female	nan	15	With	17	6
22	Female	nan	16	With	3	6
22	Female	nan	17	With	2	6
22	Female	nan	18	With	7	6
22	Female	nan	19	With	12	6
22	Female	nan	20	Without	15	5
22	Female	nan	21	Without	29	5
22	Female	nan	22	With	10	7
22	Female	nan	23	With	30	5
22	Female	nan	24	With	20	5
22	Female	nan	25	With	25	5
22	Female	nan	26	With	9	5
22	Female	nan	27	With	8	7
22	Female	nan	28	With	22	5
22	Female	nan	29	Without	13	5
22	Female	nan	30	Without	31	5
22	Female	nan	31	With	1	6
22	Female	nan	32	Without	28	5
22	Female	nan	33	Without	16	5
23	Female	nan	1	Without	8	1
23	Female	nan	2	With	26	6
23	Female	nan	3	With	13	6
23	Female	nan	4	Without	32	3
23	Female	nan	5	Without	15	3
23	Female	nan	6	Without	16	1
23	Female	nan	7	Without	1	4
23	Female	nan	8	With	10	7
23	Female	nan	9	Without	7	1
23	Female	nan	10	With	11	3
23	Female	nan	11	Without	17	1
23	Female	nan	12	With	12	5
23	Female	nan	13	With	25	5
23	Female	nan	14	With	23	7
23	Female	nan	15	Without	27	7
23	Female	nan	16	Without	9	5
23	Female	nan	17	With	6	3
23	Female	nan	18	With	24	5
23	Female	nan	19	With	19	2
23	Female	nan	20	With	21	6
23	Female	nan	21	With	0	6
23	Female	nan	22	Without	2	2
23	Female	nan	23	Without	3	4
23	Female	nan	24	Without	30	1
23	Female	nan	25	Without	18	3
23	Female	nan	26	With	14	5
23	Female	nan	27	Without	31	1
23	Female	nan	28	Without	22	5
23	Female	nan	29	With	5	2
23	Female	nan	30	With	4	5
23	Female	nan	31	Without	28	2
23	Female	nan	32	Without	29	3
23	Female	nan	33	Without	20	2
24	Female	nan	1	Without	30	1
24	Female	nan	2	With	3	4
24	Female	nan	3	With	24	3
24	Female	nan	4	Without	5	5
24	Female	nan	5	Without	25	2
24	Female	nan	6	Without	4	1
24	Female	nan	7	Without	16	4
24	Female	nan	8	Without	8	2
24	Female	nan	9	With	12	1
24	Female	nan	10	Without	13	1
24	Female	nan	11	Without	31	4
24	Female	nan	12	Without	2	5
24	Female	nan	13	With	19	5
24	Female	nan	14	With	26	4
24	Female	nan	15	With	14	1
24	Female	nan	16	Without	18	3
24	Female	nan	17	Without	29	1
24	Female	nan	18	With	27	5
24	Female	nan	19	Without	6	5
24	Female	nan	20	Without	23	2
24	Female	nan	21	Without	21	2
24	Female	nan	22	With	1	7
24	Female	nan	23	Without	7	3
24	Female	nan	24	Without	20	3
24	Female	nan	25	Without	9	4
24	Female	nan	26	Without	28	2
24	Female	nan	27	Without	10	1
24	Female	nan	28	With	32	4
24	Female	nan	29	With	15	3
24	Female	nan	30	Without	0	7
24	Female	nan	31	Without	22	3
24	Female	nan	32	With	17	2
24	Female	nan	33	Without	11	3
25	Male	nan	1	Without	31	1
25	Male	nan	2	Without	21	1
25	Male	nan	3	With	25	6
25	Male	nan	4	With	15	6
25	Male	nan	5	With	26	4
25	Male	nan	6	With	17	2
25	Male	nan	7	Without	4	4
25	Male	nan	8	Without	22	1
25	Male	nan	9	With	12	2
25	Male	nan	10	With	28	3
25	Male	nan	11	With	19	2
25	Male	nan	12	Without	6	3
25	Male	nan	13	With	18	6
25	Male	nan	14	Without	11	2
25	Male	nan	15	With	24	7
25	Male	nan	16	Without	10	6
25	Male	nan	17	Without	0	2
25	Male	nan	18	With	7	7
25	Male	nan	19	With	5	7
25	Male	nan	20	Without	8	1
25	Male	nan	21	With	27	5
25	Male	nan	22	With	30	6
25	Male	nan	23	With	2	6
25	Male	nan	24	Without	23	1
25	Male	nan	25	Without	20	1
25	Male	nan	26	With	9	7
25	Male	nan	27	With	1	5
25	Male	nan	28	Without	3	6
25	Male	nan	29	With	14	4
25	Male	nan	30	With	29	3
25	Male	nan	31	Without	13	1
25	Male	nan	32	With	16	1
25	Male	nan	33	Without	32	1
26	Male	nan	1	Without	18	3
26	Male	nan	2	With	27	5
26	Male	nan	3	With	21	5
26	Male	nan	4	With	25	5
26	Male	nan	5	Without	1	6
26	Male	nan	6	Without	16	2
26	Male	nan	7	Without	24	2
26	Male	nan	8	With	13	4
26	Male	nan	9	Without	4	5
26	Male	nan	10	Without	3	3
26	Male	nan	11	With	26	2
26	Male	nan	12	Without	32	2
26	Male	nan	13	With	31	4
26	Male	nan	14	Without	8	2
26	Male	nan	15	Without	12	5
26	Male	nan	16	Without	11	5
26	Male	nan	17	Without	20	1
26	Male	nan	18	Without	9	3
26	Male	nan	19	With	10	5
26	Male	nan	20	With	6	4
26	Male	nan	21	With	17	5
26	Male	nan	22	Without	28	5
26	Male	nan	23	Without	30	2
26	Male	nan	24	Without	7	3
26	Male	nan	25	Without	5	6
26	Male	nan	26	Without	19	2
26	Male	nan	27	Without	29	1
26	Male	nan	28	With	15	6
26	Male	nan	29	Without	14	3
26	Male	nan	30	With	22	3
26	Male	nan	31	Without	0	3
26	Male	nan	32	With	23	3
26	Male	nan	33	With	2	7
27	Male	nan	1	Without	9	3
27	Male	nan	2	Without	11	5
27	Male	nan	3	With	16	3
27	Male	nan	4	With	6	4
27	Male	nan	5	Without	17	3
27	Male	nan	6	With	26	2
27	Male	nan	7	With	4	4
27	Male	nan	8	Without	21	2
27	Male	nan	9	Without	32	2
27	Male	nan	10	Without	19	2
27	Male	nan	11	Without	23	4
27	Male	nan	12	Without	31	2
27	Male	nan	13	With	30	4
27	Male	nan	14	With	14	3
27	Male	nan	15	Without	22	3
27	Male	nan	16	With	13	5
27	Male	nan	17	With	0	5
27	Male	nan	18	With	5	6
27	Male	nan	19	Without	2	4
27	Male	nan	20	With	3	3
27	Male	nan	21	Without	7	2
27	Male	nan	22	With	20	7
27	Male	nan	23	With	24	2
27	Male	nan	24	With	12	1
27	Male	nan	25	With	28	6
27	Male	nan	26	With	29	5
27	Male	nan	27	Without	27	2
27	Male	nan	28	Without	8	2
27	Male	nan	29	With	18	2
27	Male	nan	30	With	1	2
27	Male	nan	31	With	10	3
27	Male	nan	32	Without	25	1
27	Male	nan	33	Without	15	6
28	Female	nan	1	Without	31	4
28	Female	nan	2	Without	30	4
28	Female	nan	3	Without	6	4
28	Female	nan	4	Without	16	4
28	Female	nan	5	Without	17	4
28	Female	nan	6	With	1	5
28	Female	nan	7	Without	23	4
28	Female	nan	8	With	22	7
28	Female	nan	9	Without	9	4
28	Female	nan	10	Without	11	3
28	Female	nan	11	With	26	3
28	Female	nan	12	Without	20	5
28	Female	nan	13	With	2	4
28	Female	nan	14	Without	15	3
28	Female	nan	15	Without	18	5
28	Female	nan	16	Without	3	4
28	Female	nan	17	With	14	5
28	Female	nan	18	Without	24	4
28	Female	nan	19	Without	7	5
28	Female	nan	20	Without	29	3
28	Female	nan	21	With	19	5
28	Female	nan	22	With	25	6
28	Female	nan	23	With	32	5
28	Female	nan	24	With	5	4
28	Female	nan	25	Without	8	4
28	Female	nan	26	Without	21	3
28	Female	nan	27	With	12	5
28	Female	nan	28	Without	27	3
28	Female	nan	29	Without	28	3
28	Female	nan	30	With	0	7
28	Female	nan	31	With	13	5
28	Female	nan	32	With	4	3
28	Female	nan	33	With	10	5
29	Female	nan	1	Without	9	2
29	Female	nan	2	Without	14	5
29	Female	nan	3	With	32	5
29	Female	nan	4	Without	12	4
29	Female	nan	5	Without	31	3
29	Female	nan	6	With	23	3
29	Female	nan	7	With	4	3
29	Female	nan	8	Without	26	3
29	Female	nan	9	Without	7	3
29	Female	nan	10	With	30	3
29	Female	nan	11	Without	3	3
29	Female	nan	12	With	19	4
29	Female	nan	13	Without	13	6
29	Female	nan	14	Without	16	5
29	Female	nan	15	With	2	2
29	Female	nan	16	With	18	4
29	Female	nan	17	Without	27	1
29	Female	nan	18	With	17	3
29	Female	nan	19	Without	15	4
29	Female	nan	20	With	8	6
29	Female	nan	21	Without	21	2
29	Female	nan	22	Without	22	6
29	Female	nan	23	With	25	2
29	Female	nan	24	Without	29	3
29	Female	nan	25	With	0	2
29	Female	nan	26	With	5	5
29	Female	nan	27	Without	11	2
29	Female	nan	28	Without	28	3
29	Female	nan	29	With	24	4
29	Female	nan	30	Without	10	4
29	Female	nan	31	Without	20	2
29	Female	nan	32	Without	6	4
29	Female	nan	33	With	1	3
30	Male	nan	1	With	12	3
30	Male	nan	2	With	30	5
30	Male	nan	3	Without	25	5
30	Male	nan	4	With	20	5
30	Male	nan	5	With	28	5
30	Male	nan	6	With	23	3
30	Male	nan	7	Without	3	3
30	Male	nan	8	With	0	4
30	Male	nan	9	With	16	4
30	Male	nan	10	With	31	5
30	Male	nan	11	With	10	2
30	Male	nan	12	Without	11	3
30	Male	nan	13	With	13	5
30	Male	nan	14	With	19	5
30	Male	nan	15	With	2	4
30	Male	nan	16	Without	29	6
30	Male	nan	17	Without	6	2
30	Male	nan	18	Without	8	3
30	Male	nan	19	With	15	4
30	Male	nan	20	Without	26	3
30	Male	nan	21	With	1	5
30	Male	nan	22	Without	21	6
30	Male	nan	23	With	14	3
30	Male	nan	24	With	17	3
30	Male	nan	25	With	24	5
30	Male	nan	26	With	4	4
30	Male	nan	27	With	7	3
30	Male	nan	28	Without	18	3
30	Male	nan	29	Without	9	3
30	Male	nan	30	With	27	4
30	Male	nan	31	With	32	5
30	Male	nan	32	Without	5	4
30	Male	nan	33	With	22	5
31	Female	nan	1	Without	27	4
31	Female	nan	2	With	14	6
31	Female	nan	3	With	31	3
31	Female	nan	4	Without	15	6
31	Female	nan	5	Without	16	7
31	Female	nan	6	Without	17	4
31	Female	nan	7	Without	21	6
31	Female	nan	8	Without	1	4
31	Female	nan	9	With	8	5
31	Female	nan	10	With	0	4
31	Female	nan	11	With	10	3
31	Female	nan	12	Without	30	5
31	Female	nan	13	With	25	4
31	Female	nan	14	Without	18	3
31	Female	nan	15	With	11	4
31	Female	nan	16	With	23	6
31	Female	nan	17	Without	4	3
31	Female	nan	18	With	32	4
31	Female	nan	19	With	29	5
31	Female	nan	20	Without	9	3
31	Female	nan	21	With	3	5
31	Female	nan	22	Without	13	6
31	Female	nan	23	With	28	3
31	Female	nan	24	With	12	3
31	Female	nan	25	With	7	6
31	Female	nan	26	With	24	3
31	Female	nan	27	Without	22	3
31	Female	nan	28	With	20	4
31	Female	nan	29	Without	26	4
31	Female	nan	30	Without	19	5
31	Female	nan	31	Without	5	5
31	Female	nan	32	Without	6	3
31	Female	nan	33	Without	2	5
32	Female	nan	1	Without	3	3
32	Female	nan	2	Without	27	5
32	Female	nan	3	Without	30	6
32	Female	nan	4	With	29	5
32	Female	nan	5	Without	28	4
32	Female	nan	6	With	15	6
32	Female	nan	7	Without	11	5
32	Female	nan	8	With	12	6
32	Female	nan	9	Without	10	4
32	Female	nan	10	Without	24	3
32	Female	nan	11	With	26	1
32	Female	nan	12	Without	21	3
32	Female	nan	13	With	23	2
32	Female	nan	14	With	8	7
32	Female	nan	15	Without	0	6
32	Female	nan	16	Without	9	6
32	Female	nan	17	Without	32	3
32	Female	nan	18	With	18	5
32	Female	nan	19	With	16	7
32	Female	nan	20	With	5	6
32	Female	nan	21	With	4	2
32	Female	nan	22	Without	7	5
32	Female	nan	23	Without	13	3
32	Female	nan	24	With	6	1
32	Female	nan	25	With	2	3
32	Female	nan	26	With	14	2
32	Female	nan	27	With	22	6
32	Female	nan	28	With	20	7
32	Female	nan	29	With	1	3
32	Female	nan	30	With	19	7
32	Female	nan	31	With	31	7
32	Female	nan	32	Without	17	2
32	Female	nan	33	With	25	2
33	Female	nan	1	With	17	6
33	Female	nan	2	With	10	7
33	Female	nan	3	With	4	7
33	Female	nan	4	Without	31	7
33	Female	nan	5	With	9	6
33	Female	nan	6	Without	25	2
33	Female	nan	7	With	5	6
33	Female	nan	8	Without	11	7
33	Female	nan	9	Without	14	5
33	Female	nan	10	With	21	3
33	Female	nan	11	Without	28	4
33	Female	nan	12	Without	8	7
33	Female	nan	13	With	27	4
33	Female	nan	14	Without	7	6
33	Female	nan	15	With	29	5
33	Female	nan	16	With	6	7
33	Female	nan	17	With	15	4
33	Female	nan	18	Without	1	6
33	Female	nan	19	Without	2	5
33	Female	nan	20	With	12	7
33	Female	nan	21	Without	22	5
33	Female	nan	22	Without	0	7
33	Female	nan	23	Without	24	2
33	Female	nan	24	Without	20	3
33	Female	nan	25	Without	30	7
33	Female	nan	26	Without	13	4
33	Female	nan	27	With	16	6
33	Female	nan	28	With	18	5
33	Female	nan	29	With	19	4
33	Female	nan	30	With	3	5
33	Female	nan	31	With	23	2
33	Female	nan	32	With	26	4
33	Female	nan	33	With	32	5
34	Female	nan	1	With	25	5
34	Female	nan	2	With	24	6
34	Female	nan	3	Without	16	4
34	Female	nan	4	With	5	4
34	Female	nan	5	With	2	5
34	Female	nan	6	With	26	4
34	Female	nan	7	With	29	4
34	Female	nan	8	With	12	5
34	Female	nan	9	Without	22	4
34	Female	nan	10	With	18	5
34	Female	nan	11	Without	3	4
34	Female	nan	12	With	31	4
34	Female	nan	13	With	13	4
34	Female	nan	14	Without	0	4
34	Female	nan	15	Without	8	4
34	Female	nan	16	With	14	5
34	Female	nan	17	With	32	4
34	Female	nan	18	Without	11	4
34	Female	nan	19	With	4	6
34	Female	nan	20	With	27	4
34	Female	nan	21	With	9	5
34	Female	nan	22	Without	21	5
34	Female	nan	23	Without	17	4
34	Female	nan	24	Without	30	3
34	Female	nan	25	Without	1	5
34	Female	nan	26	Without	15	3
34	Female	nan	27	Without	19	3
34	Female	nan	28	With	10	6
34	Female	nan	29	With	6	4
34	Female	nan	30	With	7	4
34	Female	nan	31	Without	20	3
34	Female	nan	32	Without	23	3
34	Female	nan	33	With	28	6
35	Female	nan	1	Without	25	1
35	Female	nan	2	With	5	3
35	Female	nan	3	Without	7	3
35	Female	nan	4	Without	1	3
35	Female	nan	5	With	11	3
35	Female	nan	6	With	32	5
35	Female	nan	7	Without	12	2
35	Female	nan	8	With	3	6
35	Female	nan	9	Without	27	2
35	Female	nan	10	With	15	3
35	Female	nan	11	Without	17	3
35	Female	nan	12	Without	13	2
35	Female	nan	13	Without	9	2
35	Female	nan	14	With	26	2
35	Female	nan	15	Without	21	3
35	Female	nan	16	Without	29	4
35	Female	nan	17	With	18	2
35	Female	nan	18	Without	16	2
35	Female	nan	19	With	2	5
35	Female	nan	20	With	14	5
35	Female	nan	21	With	4	5
35	Female	nan	22	Without	22	3
35	Female	nan	23	Without	20	2
35	Female	nan	24	Without	0	3
35	Female	nan	25	Without	6	2
35	Female	nan	26	Without	10	2
35	Female	nan	27	Without	31	2
35	Female	nan	28	With	24	6
35	Female	nan	29	With	23	5
35	Female	nan	30	Without	30	3
35	Female	nan	31	Without	19	1
35	Female	nan	32	Without	8	1
35	Female	nan	33	Without	28	2
36	Male	nan	1	With	26	3
36	Male	nan	2	With	10	6
36	Male	nan	3	With	6	5
36	Male	nan	4	Without	20	3
36	Male	nan	5	Without	14	2
36	Male	nan	6	With	12	3
36	Male	nan	7	With	9	5
36	Male	nan	8	With	11	3
36	Male	nan	9	Without	19	2
36	Male	nan	10	With	29	3
36	Male	nan	11	With	23	3
36	Male	nan	12	Without	0	3
36	Male	nan	13	With	5	4
36	Male	nan	14	With	17	3
36	Male	nan	15	With	2	6
36	Male	nan	16	Without	25	3
36	Male	nan	17	Without	8	2
36	Male	nan	18	Without	4	2
36	Male	nan	19	Without	3	3
36	Male	nan	20	Without	24	1
36	Male	nan	21	With	27	5
36	Male	nan	22	Without	21	5
36	Male	nan	23	With	7	2
36	Male	nan	24	With	13	3
36	Male	nan	25	With	32	6
36	Male	nan	26	Without	15	1
36	Male	nan	27	Without	28	1
36	Male	nan	28	With	18	6
36	Male	nan	29	Without	1	2
36	Male	nan	30	Without	31	2
36	Male	nan	31	Without	16	1
36	Male	nan	32	Without	30	2
36	Male	nan	33	Without	22	3
37	Female	nan	1	Without	31	2
37	Female	nan	2	Without	29	3
37	Female	nan	3	With	14	7
37	Female	nan	4	Without	8	1
37	Female	nan	5	Without	19	2
37	Female	nan	6	Without	15	1
37	Female	nan	7	With	20	5
37	Female	nan	8	With	18	7
37	Female	nan	9	Without	21	3
37	Female	nan	10	Without	17	2
37	Female	nan	11	Without	4	3
37	Female	nan	12	With	3	3
37	Female	nan	13	With	32	2
37	Female	nan	14	Without	24	2
37	Female	nan	15	Without	12	5
37	Female	nan	16	Without	28	4
37	Female	nan	17	With	27	5
37	Female	nan	18	With	1	7
37	Female	nan	19	Without	22	2
37	Female	nan	20	With	7	3
37	Female	nan	21	With	16	5
37	Female	nan	22	Without	11	2
37	Female	nan	23	With	13	2
37	Female	nan	24	With	9	5
37	Female	nan	25	With	2	7
37	Female	nan	26	With	25	3
37	Female	nan	27	Without	23	1
37	Female	nan	28	Without	0	3
37	Female	nan	29	With	5	2
37	Female	nan	30	Without	26	3
37	Female	nan	31	With	6	4
37	Female	nan	32	Without	10	1
37	Female	nan	33	Without	30	3
38	Female	nan	1	Without	15	3
38	Female	nan	2	Without	30	4
38	Female	nan	3	With	3	7
38	Female	nan	4	Without	9	4
38	Female	nan	5	With	8	5
38	Female	nan	6	With	5	5
38	Female	nan	7	Without	14	5
38	Female	nan	8	With	11	6
38	Female	nan	9	Without	2	3
38	Female	nan	10	Without	26	3
38	Female	nan	11	With	17	3
38	Female	nan	12	With	20	3
38	Female	nan	13	Without	12	5
38	Female	nan	14	Without	6	3
38	Female	nan	15	Without	32	5
38	Female	nan	16	With	4	6
38	Female	nan	17	With	0	6
38	Female	nan	18	With	21	7
38	Female	nan	19	Without	28	4
38	Female	nan	20	With	18	6
38	Female	nan	21	Without	27	4
38	Female	nan	22	Without	1	6
38	Female	nan	23	Without	22	3
38	Female	nan	24	Without	13	5
38	Female	nan	25	With	29	5
38	Female	nan	26	With	23	3
38	Female	nan	27	Without	31	2
38	Female	nan	28	Without	16	3
38	Female	nan	29	With	7	4
38	Female	nan	30	With	25	2
38	Female	nan	31	With	19	6
38	Female	nan	32	Without	10	3
38	Female	nan	33	Without	24	3
39	Female	nan	1	Without	5	2
39	Female	nan	2	Without	28	6
39	Female	nan	3	With	20	3
39	Female	nan	4	With	9	6
39	Female	nan	5	With	7	2
39	Female	nan	6	Without	2	3
39	Female	nan	7	Without	1	7
39	Female	nan	8	With	29	3
39	Female	nan	9	Without	15	2
39	Female	nan	10	With	14	2
39	Female	nan	11	Without	22	2
39	Female	nan	12	With	23	5
39	Female	nan	13	With	25	2
39	Female	nan	14	With	11	3
39	Female	nan	15	With	18	2
39	Female	nan	16	With	19	6
39	Female	nan	17	Without	10	2
39	Female	nan	18	Without	16	2
39	Female	nan	19	With	4	6
39	Female	nan	20	Without	32	2
39	Female	nan	21	With	30	6
39	Female	nan	22	With	6	6
39	Female	nan	23	Without	17	2
39	Female	nan	24	Without	12	5
39	Female	nan	25	With	27	6
39	Female	nan	26	With	31	3
39	Female	nan	27	Without	21	2
39	Female	nan	28	With	13	3
39	Female	nan	29	With	3	2
39	Female	nan	30	With	26	2
39	Female	nan	31	With	0	7
39	Female	nan	32	Without	8	2
39	Female	nan	33	Without	24	6
40	Female	nan	1	With	6	5
40	Female	nan	2	Without	24	3
40	Female	nan	3	Without	32	2
40	Female	nan	4	Without	17	3
40	Female	nan	5	Without	15	5
40	Female	nan	6	With	11	3
40	Female	nan	7	Without	12	4
40	Female	nan	8	With	29	5
40	Female	nan	9	With	18	5
40	Female	nan	10	Without	20	2
40	Female	nan	11	Without	26	2
40	Female	nan	12	With	0	4
40	Female	nan	13	With	14	4
40	Female	nan	14	With	19	4
40	Female	nan	15	Without	28	3
40	Female	nan	16	With	23	4
40	Female	nan	17	Without	31	1
40	Female	nan	18	Without	4	5
40	Female	nan	19	Without	27	3
40	Female	nan	20	Without	3	3
40	Female	nan	21	Without	8	3
40	Female	nan	22	With	1	5
40	Female	nan	23	Without	7	3
40	Female	nan	24	Without	9	3
40	Female	nan	25	Without	30	4
40	Female	nan	26	With	21	3
40	Female	nan	27	With	5	4
40	Female	nan	28	With	16	4
40	Female	nan	29	With	25	4
40	Female	nan	30	With	10	1
40	Female	nan	31	With	22	6
40	Female	nan	32	With	13	1
40	Female	nan	33	Without	2	5
41	Female	nan	1	With	1	1
41	Female	nan	2	Without	14	1
41	Female	nan	3	With	5	3
41	Female	nan	4	With	30	4
41	Female	nan	5	Without	25	1
41	Female	nan	6	With	9	1
41	Female	nan	7	With	21	1
41	Female	nan	8	Without	2	1
41	Female	nan	9	Without	11	3
41	Female	nan	10	Without	24	2
41	Female	nan	11	Without	0	2
41	Female	nan	12	With	26	2
41	Female	nan	13	Without	20	2
41	Female	nan	14	Without	23	1
41	Female	nan	15	With	16	2
41	Female	nan	16	Without	3	5
41	Female	nan	17	Without	32	1
41	Female	nan	18	With	29	3
41	Female	nan	19	With	28	2
41	Female	nan	20	Without	6	1
41	Female	nan	21	Without	7	1
41	Female	nan	22	With	10	5
41	Female	nan	23	Without	19	4
41	Female	nan	24	Without	17	2
41	Female	nan	25	Without	4	1
41	Female	nan	26	With	22	1
41	Female	nan	27	With	15	2
41	Female	nan	28	Without	12	2
41	Female	nan	29	With	13	2
41	Female	nan	30	Without	18	2
41	Female	nan	31	Without	27	3
41	Female	nan	32	Without	8	2
41	Female	nan	33	Without	31	1
42	Female	nan	1	With	4	3
42	Female	nan	2	With	24	5
42	Female	nan	3	With	10	7
42	Female	nan	4	With	30	5
42	Female	nan	5	With	29	3
42	Female	nan	6	With	5	4
42	Female	nan	7	Without	0	5
42	Female	nan	8	Without	8	2
42	Female	nan	9	With	32	4
42	Female	nan	10	Without	12	1
42	Female	nan	11	With	11	4
42	Female	nan	12	With	3	6
42	Female	nan	13	Without	23	3
42	Female	nan	14	Without	13	4
42	Female	nan	15	With	27	2
42	Female	nan	16	With	7	6
42	Female	nan	17	Without	1	5
42	Female	nan	18	Without	25	5
42	Female	nan	19	Without	15	6
42	Female	nan	20	With	21	4
42	Female	nan	21	With	20	5
42	Female	nan	22	Without	14	6
42	Female	nan	23	Without	9	2
42	Female	nan	24	With	16	2
42	Female	nan	25	Without	28	2
42	Female	nan	26	With	18	5
42	Female	nan	27	Without	2	4
42	Female	nan	28	With	17	4
42	Female	nan	29	Without	19	3
42	Female	nan	30	Without	31	3
42	Female	nan	31	With	22	3
42	Female	nan	32	With	26	3
42	Female	nan	33	With	6	2
43	Female	nan	1	With	8	5
43	Female	nan	2	With	9	7
43	Female	nan	3	With	10	6
43	Female	nan	4	With	25	3
43	Female	nan	5	Without	5	6
43	Female	nan	6	Without	26	2
43	Female	nan	7	With	28	6
43	Female	nan	8	With	7	5
43	Female	nan	9	With	20	4
43	Female	nan	10	With	14	2
43	Female	nan	11	Without	21	5
43	Female	nan	12	Without	18	3
43	Female	nan	13	Without	16	6
43	Female	nan	14	With	27	4
43	Female	nan	15	With	13	5
43	Female	nan	16	Without	19	5
43	Female	nan	17	Without	31	2
43	Female	nan	18	Without	6	5
43	Female	nan	19	With	23	6
43	Female	nan	20	Without	12	2
43	Female	nan	21	With	1	6
43	Female	nan	22	Without	29	7
43	Female	nan	23	With	17	3
43	Female	nan	24	Without	3	3
43	Female	nan	25	Without	30	5
43	Female	nan	26	Without	22	3
43	Female	nan	27	Without	15	2
43	Female	nan	28	With	24	4
43	Female	nan	29	Without	0	4
43	Female	nan	30	With	2	4
43	Female	nan	31	Without	11	5
43	Female	nan	32	With	4	3
43	Female	nan	33	With	32	5
44	Male	nan	1	Without	9	2
44	Male	nan	2	With	15	5
44	Male	nan	3	Without	20	5
44	Male	nan	4	Without	3	3
44	Male	nan	5	Without	7	3
44	Male	nan	6	Without	29	3
44	Male	nan	7	Without	10	6
44	Male	nan	8	Without	1	5
44	Male	nan	9	Without	23	2
44	Male	nan	10	Without	32	2
44	Male	nan	11	With	14	3
44	Male	nan	12	With	16	3
44	Male	nan	13	Without	12	5
44	Male	nan	14	Without	6	3
44	Male	nan	15	Without	0	5
44	Male	nan	16	With	5	5
44	Male	nan	17	With	17	3
44	Male	nan	18	With	30	1
44	Male	nan	19	With	31	5
44	Male	nan	20	Without	24	3
44	Male	nan	21	With	25	4
44	Male	nan	22	Without	2	4
44	Male	nan	23	With	4	3
44	Male	nan	24	With	22	3
44	Male	nan	25	With	21	6
44	Male	nan	26	With	28	2
44	Male	nan	27	Without	27	3
44	Male	nan	28	Without	19	4
44	Male	nan	29	With	11	4
44	Male	nan	30	Without	26	3
44	Male	nan	31	With	18	3
44	Male	nan	32	Without	8	3
44	Male	nan	33	With	13	1
45	Male	nan	1	With	31	5
45	Male	nan	2	Without	11	3
45	Male	nan	3	With	22	6
45	Male	nan	4	Without	16	3
45	Male	nan	5	With	14	5
45	Male	nan	6	With	2	6
45	Male	nan	7	With	21	4
45	Male	nan	8	Without	0	4
45	Male	nan	9	With	13	5
45	Male	nan	10	With	18	3
45	Male	nan	11	Without	12	2
45	Male	nan	12	With	23	5
45	Male	nan	13	With	15	6
45	Male	nan	14	With	6	4
45	Male	nan	15	With	30	3
45	Male	nan	16	Without	1	6
45	Male	nan	17	With	7	4
45	Male	nan	18	With	3	7
45	Male	nan	19	With	19	5
45	Male	nan	20	With	26	4
45	Male	nan	21	Without	20	2
45	Male	nan	22	With	4	6
45	Male	nan	23	Without	5	5
45	Male	nan	24	Without	24	2
45	Male	nan	25	Without	10	5
45	Male	nan	26	Without	25	2
45	Male	nan	27	Without	27	2
45	Male	nan	28	With	28	6
45	Male	nan	29	Without	17	2
45	Male	nan	30	With	9	3
45	Male	nan	31	Without	29	2
45	Male	nan	32	Without	8	2
45	Male	nan	33	With	32	6
46	Male	nan	1	Without	0	1
46	Male	nan	2	With	2	7
46	Male	nan	3	Without	13	6
46	Male	nan	4	With	6	6
46	Male	nan	5	Without	7	5
46	Male	nan	6	With	24	2
46	Male	nan	7	Without	9	4
46	Male	nan	8	With	27	6
46	Male	nan	9	Without	5	4
46	Male	nan	10	With	29	4
46	Male	nan	11	Without	25	3
46	Male	nan	12	Without	23	4
46	Male	nan	13	Without	4	1
46	Male	nan	14	Without	18	1
46	Male	nan	15	With	10	2
46	Male	nan	16	Without	17	6
46	Male	nan	17	Without	11	1
46	Male	nan	18	With	12	6
46	Male	nan	19	Without	14	4
46	Male	nan	20	With	22	2
46	Male	nan	21	With	21	4
46	Male	nan	22	With	26	7
46	Male	nan	23	With	16	5
46	Male	nan	24	Without	28	1
46	Male	nan	25	Without	15	7
46	Male	nan	26	With	32	4
46	Male	nan	27	Without	3	2
46	Male	nan	28	With	1	5
46	Male	nan	29	With	20	5
46	Male	nan	30	Without	8	6
46	Male	nan	31	Without	30	1
46	Male	nan	32	With	19	2
46	Male	nan	33	Without	31	2
47	Male	nan	1	Without	9	2
47	Male	nan	2	With	24	6
47	Male	nan	3	With	14	6
47	Male	nan	4	With	16	6
47	Male	nan	5	Without	19	1
47	Male	nan	6	With	4	6
47	Male	nan	7	Without	12	2
47	Male	nan	8	Without	18	2
47	Male	nan	9	Without	26	2
47	Male	nan	10	With	21	2
47	Male	nan	11	With	7	1
47	Male	nan	12	With	32	6
47	Male	nan	13	With	20	4
47	Male	nan	14	With	0	2
47	Male	nan	15	Without	29	6
47	Male	nan	16	With	23	2
47	Male	nan	17	With	30	5
47	Male	nan	18	With	17	7
47	Male	nan	19	With	13	2
47	Male	nan	20	Without	8	1
47	Male	nan	21	With	11	6
47	Male	nan	22	Without	3	7
47	Male	nan	23	With	31	2
47	Male	nan	24	Without	15	1
47	Male	nan	25	Without	6	5
47	Male	nan	26	With	22	3
47	Male	nan	27	Without	28	1
47	Male	nan	28	With	27	1
47	Male	nan	29	With	5	2
47	Male	nan	30	Without	10	4
47	Male	nan	31	With	2	4
47	Male	nan	32	With	25	1
47	Male	nan	33	With	1	2
48	Female	nan	1	With	12	4
48	Female	nan	2	With	10	5
48	Female	nan	3	With	6	5
48	Female	nan	4	Without	30	4
48	Female	nan	5	Without	0	3
48	Female	nan	6	Without	15	3
48	Female	nan	7	Without	26	5
48	Female	nan	8	With	19	4
48	Female	nan	9	With	13	4
48	Female	nan	10	With	29	3
48	Female	nan	11	With	27	6
48	Female	nan	12	With	22	5
48	Female	nan	13	With	5	5
48	Female	nan	14	Without	2	3
48	Female	nan	15	With	32	5
48	Female	nan	16	With	1	5
48	Female	nan	17	With	24	4
48	Female	nan	18	With	31	6
48	Female	nan	19	Without	3	3
48	Female	nan	20	With	16	5
48	Female	nan	21	With	8	6
48	Female	nan	22	Without	18	5
48	Female	nan	23	With	17	3
48	Female	nan	24	With	20	4
48	Female	nan	25	With	23	6
48	Female	nan	26	Without	25	3
48	Female	nan	27	With	21	3
48	Female	nan	28	Without	11	4
48	Female	nan	29	Without	9	3
48	Female	nan	30	Without	4	4
48	Female	nan	31	Without	14	3
48	Female	nan	32	Without	7	2
48	Female	nan	33	Without	28	4
49	Female	nan	1	With	5	1
49	Female	nan	2	With	17	6
49	Female	nan	3	Without	13	4
49	Female	nan	4	Without	9	1
49	Female	nan	5	Without	26	1
49	Female	nan	6	Without	27	1
49	Female	nan	7	With	23	1
49	Female	nan	8	With	20	2
49	Female	nan	9	With	3	1
49	Female	nan	10	Without	6	1
49	Female	nan	11	With	8	2
49	Female	nan	12	Without	15	2
49	Female	nan	13	Without	1	3
49	Female	nan	14	Without	30	1
49	Female	nan	15	Without	18	3
49	Female	nan	16	Without	4	2
49	Female	nan	17	Without	21	1
49	Female	nan	18	With	14	4
49	Female	nan	19	Without	22	4
49	Female	nan	20	Without	16	1
49	Female	nan	21	Without	11	1
49	Female	nan	22	With	7	5
49	Female	nan	23	With	12	1
49	Female	nan	24	With	0	2
49	Female	nan	25	Without	32	1
49	Female	nan	26	With	19	1
49	Female	nan	27	With	31	1
49	Female	nan	28	With	28	1
49	Female	nan	29	Without	2	2
49	Female	nan	30	With	25	1
49	Female	nan	31	With	24	1
49	Female	nan	32	With	10	1
49	Female	nan	33	With	29	2
50	Female	nan	1	With	24	3
50	Female	nan	2	With	26	6
50	Female	nan	3	Without	31	5
50	Female	nan	4	With	30	7
50	Female	nan	5	With	9	4
50	Female	nan	6	Without	32	2
50	Female	nan	7	With	20	4
50	Female	nan	8	With	13	3
50	Female	nan	9	Without	10	4
50	Female	nan	10	Without	29	3
50	Female	nan	11	With	6	3
50	Female	nan	12	With	18	4
50	Female	nan	13	With	11	5
50	Female	nan	14	With	12	4
50	Female	nan	15	Without	23	4
50	Female	nan	16	With	21	5
50	Female	nan	17	With	8	6
50	Female	nan	18	With	14	6
50	Female	nan	19	Without	0	4
50	Female	nan	20	With	15	6
50	Female	nan	21	With	27	6
50	Female	nan	22	Without	2	4
50	Female	nan	23	With	17	2
50	Female	nan	24	With	1	5
50	Female	nan	25	Without	16	4
50	Female	nan	26	With	19	3
50	Female	nan	27	With	4	6
50	Female	nan	28	Without	7	2
50	Female	nan	29	Without	25	2
50	Female	nan	30	Without	22	4
50	Female	nan	31	Without	5	2
50	Female	nan	32	With	3	2
50	Female	nan	33	Without	28	4
51	Female	18	1	With	26	1
51	Female	18	2	Without	6	4
51	Female	18	3	With	27	5
51	Female	18	4	Without	0	3
51	Female	18	5	With	30	4
51	Female	18	6	With	4	3
51	Female	18	7	Without	3	2
51	Female	18	8	With	7	7
51	Female	18	9	With	12	3
51	Female	18	10	Without	22	1
51	Female	18	11	With	29	3
51	Female	18	12	Without	28	6
51	Female	18	13	With	25	1
51	Female	18	14	Without	5	1
51	Female	18	15	Without	13	6
51	Female	18	16	Without	11	5
51	Female	18	17	Without	15	2
51	Female	18	18	Without	8	4
51	Female	18	19	With	14	2
51	Female	18	20	With	21	3
51	Female	18	21	With	2	1
51	Female	18	22	With	18	5
51	Female	18	23	Without	16	2
51	Female	18	24	With	10	1
51	Female	18	25	Without	9	5
51	Female	18	26	Without	19	1
51	Female	18	27	Without	20	1
51	Female	18	28	Without	24	1
51	Female	18	29	Without	17	2
51	Female	18	30	Without	23	1
51	Female	18	31	Without	31	3
51	Female	18	32	With	32	4
51	Female	18	33	With	1	1
52	Female	18	1	With	11	3
52	Female	18	2	With	25	4
52	Female	18	3	Without	24	3
52	Female	18	4	With	30	5
52	Female	18	5	With	14	5
52	Female	18	6	With	22	3
52	Female	18	7	Without	28	2
52	Female	18	8	With	21	4
52	Female	18	9	Without	17	4
52	Female	18	10	Without	12	4
52	Female	18	11	With	4	4
52	Female	18	12	Without	31	4
52	Female	18	13	With	2	5
52	Female	18	14	Without	9	3
52	Female	18	15	With	1	3
52	Female	18	16	Without	26	4
52	Female	18	17	With	32	2
52	Female	18	18	With	5	6
52	Female	18	19	Without	23	3
52	Female	18	20	With	7	5
52	Female	18	21	Without	19	3
52	Female	18	22	Without	0	5
52	Female	18	23	With	13	5
52	Female	18	24	With	27	1
52	Female	18	25	Without	20	5
52	Female	18	26	Without	3	3
52	Female	18	27	Without	6	4
52	Female	18	28	With	18	6
52	Female	18	29	With	16	4
52	Female	18	30	With	15	5
52	Female	18	31	With	10	4
52	Female	18	32	With	29	5
52	Female	18	33	With	8	5
53	Female	18	1	With	8	5
53	Female	18	2	Without	16	3
53	Female	18	3	Without	3	6
53	Female	18	4	Without	21	1
53	Female	18	5	With	24	4
53	Female	18	6	Without	18	1
53	Female	18	7	With	27	6
53	Female	18	8	Without	14	3
53	Female	18	9	With	17	3
53	Female	18	10	With	23	4
53	Female	18	11	With	28	3
53	Female	18	12	Without	25	3
53	Female	18	13	With	11	4
53	Female	18	14	Without	30	1
53	Female	18	15	With	7	7
53	Female	18	16	With	26	7
53	Female	18	17	With	13	3
53	Female	18	18	With	20	7
53	Female	18	19	With	6	7
53	Female	18	20	Without	2	2
53	Female	18	21	Without	0	4
53	Female	18	22	Without	9	4
53	Female	18	23	Without	5	5
53	Female	18	24	With	29	3
53	Female	18	25	Without	4	6
53	Female	18	26	With	1	5
53	Female	18	27	With	15	5
53	Female	18	28	With	32	4
53	Female	18	29	Without	31	2
53	Female	18	30	With	19	3
53	Female	18	31	With	22	7
53	Female	18	32	With	10	4
53	Female	18	33	Without	12	2
54	Female	19	1	Without	2	4
54	Female	19	2	With	0	6
54	Female	19	3	Without	3	6
54	Female	19	4	Without	32	3
54	Female	19	5	With	11	6
54	Female	19	6	Without	25	2
54	Female	19	7	Without	27	3
54	Female	19	8	Without	20	5
54	Female	19	9	Without	1	5
54	Female	19	10	Without	15	4
54	Female	19	11	With	8	7
54	Female	19	12	Without	17	5
54	Female	19	13	With	21	4
54	Female	19	14	Without	4	3
54	Female	19	15	With	30	7
54	Female	19	16	With	14	7
54	Female	19	17	Without	31	3
54	Female	19	18	Without	28	3
54	Female	19	19	Without	24	4
54	Female	19	20	With	18	7
54	Female	19	21	Without	23	4
54	Female	19	22	With	16	7
54	Female	19	23	With	10	5
54	Female	19	24	With	9	7
54	Female	19	25	Without	19	5
54	Female	19	26	With	29	6
54	Female	19	27	With	12	5
54	Female	19	28	With	22	7
54	Female	19	29	With	26	6
54	Female	19	30	Without	13	4
54	Female	19	31	Without	5	4
54	Female	19	32	With	6	6
54	Female	19	33	With	7	7
55	Female	18	1	Without	2	3
55	Female	18	2	Without	12	6
55	Female	18	3	With	23	5
55	Female	18	4	With	28	6
55	Female	18	5	With	9	6
55	Female	18	6	Without	22	3
55	Female	18	7	With	32	6
55	Female	18	8	With	24	5
55	Female	18	9	Without	15	6
55	Female	18	10	With	27	6
55	Female	18	11	With	31	5
55	Female	18	12	With	0	6
55	Female	18	13	Without	6	7
55	Female	18	14	Without	29	3
55	Female	18	15	Without	3	4
55	Female	18	16	With	10	5
55	Female	18	17	Without	19	3
55	Female	18	18	Without	18	7
55	Female	18	19	Without	14	7
55	Female	18	20	Without	25	3
55	Female	18	21	Without	16	3
55	Female	18	22	With	7	7
55	Female	18	23	Without	1	7
55	Female	18	24	With	4	5
55	Female	18	25	Without	30	3
55	Female	18	26	Without	11	2
55	Female	18	27	Without	8	3
55	Female	18	28	With	21	6
55	Female	18	29	With	5	5
55	Female	18	30	With	20	3
55	Female	18	31	With	26	3
55	Female	18	32	Without	13	5
55	Female	18	33	Without	17	6
56	Male	19	1	With	18	3
56	Male	19	2	Without	4	5
56	Male	19	3	With	14	5
56	Male	19	4	Without	13	3
56	Male	19	5	With	25	6
56	Male	19	6	With	26	3
56	Male	19	7	Without	15	4
56	Male	19	8	Without	22	6
56	Male	19	9	Without	8	4
56	Male	19	10	With	24	3
56	Male	19	11	With	9	3
56	Male	19	12	With	28	5
56	Male	19	13	With	32	6
56	Male	19	14	Without	2	3
56	Male	19	15	With	23	7
56	Male	19	16	With	10	7
56	Male	19	17	Without	11	5
56	Male	19	18	With	27	5
56	Male	19	19	With	3	4
56	Male	19	20	Without	7	4
56	Male	19	21	With	31	5
56	Male	19	22	With	21	7
56	Male	19	23	With	30	3
56	Male	19	24	Without	5	4
56	Male	19	25	With	1	6
56	Male	19	26	Without	17	2
56	Male	19	27	With	19	6
56	Male	19	28	Without	16	5
56	Male	19	29	Without	20	2
56	Male	19	30	With	0	5
56	Male	19	31	Without	12	4
56	Male	19	32	Without	6	4
56	Male	19	33	Without	29	4
57	Female	20	1	With	5	4
57	Female	20	2	Without	19	4
57	Female	20	3	With	21	6
57	Female	20	4	Without	13	4
57	Female	20	5	Without	1	3
57	Female	20	6	Without	12	3
57	Female	20	7	Without	11	3
57	Female	20	8	Without	20	3
57	Female	20	9	With	14	4
57	Female	20	10	Without	29	1
57	Female	20	11	Without	10	2
57	Female	20	12	With	26	3
57	Female	20	13	With	16	3
57	Female	20	14	With	0	4
57	Female	20	15	Without	8	4
57	Female	20	16	Without	17	2
57	Female	20	17	With	27	4
57	Female	20	18	With	28	4
57	Female	20	19	Without	32	3
57	Female	20	20	With	9	3
57	Female	20	21	Without	2	2
57	Female	20	22	Without	24	6
57	Female	20	23	Without	7	5
57	Female	20	24	With	18	3
57	Female	20	25	Without	22	6
57	Female	20	26	Without	6	3
57	Female	20	27	With	31	5
57	Female	20	28	With	3	3
57	Female	20	29	Without	4	2
57	Female	20	30	With	15	5
57	Female	20	31	Without	23	1
57	Female	20	32	Without	30	1
57	Female	20	33	With	25	5
58	Female	18	1	Without	25	1
58	Female	18	2	With	23	7
58	Female	18	3	Without	22	7
58	Female	18	4	Without	15	3
58	Female	18	5	Without	21	3
58	Female	18	6	Without	1	3
58	Female	18	7	Without	0	4
58	Female	18	8	Without	4	6
58	Female	18	9	With	31	1
58	Female	18	10	With	16	2
58	Female	18	11	With	20	2
58	Female	18	12	Without	9	7
58	Female	18	13	With	7	2
58	Female	18	14	Without	19	1
58	Female	18	15	Without	14	4
58	Female	18	16	With	3	5
58	Female	18	17	With	11	2
58	Female	18	18	Without	8	2
58	Female	18	19	Without	18	5
58	Female	18	20	With	17	5
58	Female	18	21	With	27	5
58	Female	18	22	With	26	7
58	Female	18	23	Without	30	2
58	Female	18	24	With	12	1
58	Female	18	25	Without	32	7
58	Female	18	26	Without	6	6
58	Female	18	27	With	5	3
58	Female	18	28	Without	13	5
58	Female	18	29	Without	10	4
58	Female	18	30	Without	2	5
58	Female	18	31	Without	24	3
58	Female	18	32	With	29	1
58	Female	18	33	With	28	6
59	Female	18	1	With	27	5
59	Female	18	2	Without	29	1
59	Female	18	3	With	31	4
59	Female	18	4	Without	25	1
59	Female	18	5	Without	18	1
59	Female	18	6	Without	19	1
59	Female	18	7	With	23	2
59	Female	18	8	With	11	3
59	Female	18	9	With	8	4
59	Female	18	10	With	9	2
59	Female	18	11	With	14	1
59	Female	18	12	Without	1	6
59	Female	18	13	With	2	5
59	Female	18	14	With	26	5
59	Female	18	15	Without	15	2
59	Female	18	16	Without	0	7
59	Female	18	17	With	10	3
59	Female	18	18	With	13	5
59	Female	18	19	With	30	5
59	Female	18	20	Without	21	1
59	Female	18	21	With	4	7
59	Female	18	22	With	5	7
59	Female	18	23	With	6	1
59	Female	18	24	With	24	1
59	Female	18	25	With	12	4
59	Female	18	26	With	16	2
59	Female	18	27	With	17	1
59	Female	18	28	With	20	2
59	Female	18	29	With	7	3
59	Female	18	30	Without	28	1
59	Female	18	31	With	32	5
59	Female	18	32	With	3	4
59	Female	18	33	Without	22	1
60	Male	18	1	Without	4	4
60	Male	18	2	With	23	6
60	Male	18	3	With	25	6
60	Male	18	4	Without	32	3
60	Male	18	5	With	20	5
60	Male	18	6	With	9	6
60	Male	18	7	Without	19	3
60	Male	18	8	Without	12	5
60	Male	18	9	Without	28	5
60	Male	18	10	With	26	7
60	Male	18	11	With	1	6
60	Male	18	12	Without	21	6
60	Male	18	13	With	2	6
60	Male	18	14	With	16	6
60	Male	18	15	With	7	5
60	Male	18	16	With	17	7
60	Male	18	17	Without	3	4
60	Male	18	18	With	18	7
60	Male	18	19	Without	24	5
60	Male	18	20	Without	14	3
60	Male	18	21	Without	0	4
60	Male	18	22	Without	6	6
60	Male	18	23	Without	27	6
60	Male	18	24	Without	30	3
60	Male	18	25	Without	11	5
60	Male	18	26	Without	22	2
60	Male	18	27	Without	31	3
60	Male	18	28	With	15	6
60	Male	18	29	With	5	5
60	Male	18	30	Without	29	4
60	Male	18	31	With	8	5
60	Male	18	32	With	13	4
60	Male	18	33	Without	10	5
61	Female	18	1	With	24	3
61	Female	18	2	Without	8	4
61	Female	18	3	With	14	5
61	Female	18	4	Without	18	3
61	Female	18	5	With	25	3
61	Female	18	6	Without	26	2
61	Female	18	7	With	13	2
61	Female	18	8	With	9	6
61	Female	18	9	With	32	5
61	Female	18	10	Without	17	2
61	Female	18	11	Without	19	2
61	Female	18	12	With	31	3
61	Female	18	13	With	30	2
61	Female	18	14	Without	20	2
61	Female	18	15	Without	21	4
61	Female	18	16	With	3	3
61	Female	18	17	Without	4	3
61	Female	18	18	Without	6	3
61	Female	18	19	With	11	4
[truncated: 971 more rows]
