# Supplementary material for: Facial Cosmetics and Attractiveness: Comparing the Effect Sizes of Professionally-Applied Cosmetics and Identity
Source: PLoS One. 2016 Oct 11;11(10):e0164218. doi: 10.1371/journal.pone.0164218 (PMC5058481; doi:10.1371/journal.pone.0164218)
Supplement: S2 Dataset — Each participant rated all 45 supermodels, but each model appeared in a randomly selected cosmetics condition. All conditions are stated in the data. We averaged across participants for each image, building a score for each identity under both cosmetics conditions. (XLS) [file pone.0164218.s002.xls]

## Sheet: Study 2
Participant ID	Participant Sex	Participant Age	Model ID	Cosmetics Condition	Presentation Order	Attractiveness Rating
9	Female	18	1	With	39	4
9	Female	18	2	With	44	4
9	Female	18	3	With	45	4
9	Female	18	4	With	6	5
9	Female	18	5	Without	4	4
9	Female	18	6	With	32	4
9	Female	18	7	Without	3	4
9	Female	18	8	Without	26	4
9	Female	18	9	With	27	4
9	Female	18	10	Without	42	3
9	Female	18	11	Without	24	3
9	Female	18	12	With	17	4
9	Female	18	13	With	29	5
9	Female	18	14	Without	35	3
9	Female	18	15	With	25	5
9	Female	18	16	Without	13	4
9	Female	18	17	With	5	5
9	Female	18	18	With	28	5
9	Female	18	19	Without	10	3
9	Female	18	20	With	2	3
9	Female	18	21	With	36	3
9	Female	18	22	With	9	3
9	Female	18	23	With	23	4
9	Female	18	24	Without	31	3
9	Female	18	25	Without	14	3
9	Female	18	26	Without	34	3
9	Female	18	27	With	18	3
9	Female	18	28	With	30	2
9	Female	18	29	Without	33	4
9	Female	18	30	With	22	3
9	Female	18	31	With	1	5
9	Female	18	32	With	12	6
9	Female	18	33	With	20	3
9	Female	18	34	With	11	4
9	Female	18	35	With	7	4
9	Female	18	36	With	41	3
9	Female	18	37	Without	21	4
9	Female	18	38	Without	43	4
9	Female	18	39	Without	16	4
9	Female	18	40	Without	38	3
9	Female	18	41	Without	19	3
9	Female	18	42	Without	40	4
9	Female	18	43	Without	37	4
9	Female	18	44	With	15	5
9	Female	18	45	With	8	4
11	Female	19	1	With	26	3
11	Female	19	2	With	14	3
11	Female	19	3	Without	42	4
11	Female	19	4	Without	40	5
11	Female	19	5	Without	20	4
11	Female	19	6	Without	2	4
11	Female	19	7	Without	34	6
11	Female	19	8	With	39	4
11	Female	19	9	Without	44	5
11	Female	19	10	With	3	2
11	Female	19	11	Without	24	3
11	Female	19	12	Without	30	4
11	Female	19	13	Without	35	5
11	Female	19	14	Without	36	5
11	Female	19	15	With	33	7
11	Female	19	16	With	37	7
11	Female	19	17	With	17	4
11	Female	19	18	With	29	5
11	Female	19	19	Without	7	5
11	Female	19	20	Without	4	3
11	Female	19	21	Without	45	4
11	Female	19	22	Without	15	4
11	Female	19	23	Without	31	5
11	Female	19	24	With	43	4
11	Female	19	25	With	10	4
11	Female	19	26	With	11	3
11	Female	19	27	Without	16	3
11	Female	19	28	Without	41	5
11	Female	19	29	With	19	5
11	Female	19	30	With	13	3
11	Female	19	31	With	9	5
11	Female	19	32	With	21	5
11	Female	19	33	With	18	3
11	Female	19	34	With	8	4
11	Female	19	35	Without	22	3
11	Female	19	36	With	6	5
11	Female	19	37	Without	32	5
11	Female	19	38	Without	1	3
11	Female	19	39	Without	28	4
11	Female	19	40	Without	38	4
11	Female	19	41	With	12	3
11	Female	19	42	Without	23	3
11	Female	19	43	With	27	3
11	Female	19	44	Without	5	3
11	Female	19	45	Without	25	4
12	Female	20	1	With	2	6
12	Female	20	2	Without	22	3
12	Female	20	3	With	30	4
12	Female	20	4	With	33	3
12	Female	20	5	With	20	3
12	Female	20	6	Without	31	4
12	Female	20	7	With	39	3
12	Female	20	8	Without	13	3
12	Female	20	9	Without	5	2
12	Female	20	10	Without	10	2
12	Female	20	11	With	18	2
12	Female	20	12	With	14	3
12	Female	20	13	With	40	4
12	Female	20	14	With	4	4
12	Female	20	15	Without	27	2
12	Female	20	16	With	6	5
12	Female	20	17	Without	38	4
12	Female	20	18	With	7	3
12	Female	20	19	With	24	5
12	Female	20	20	With	45	3
12	Female	20	21	With	19	2
12	Female	20	22	With	3	2
12	Female	20	23	Without	8	2
12	Female	20	24	Without	21	2
12	Female	20	25	With	17	2
12	Female	20	26	Without	11	2
12	Female	20	27	Without	42	2
12	Female	20	28	Without	29	3
12	Female	20	29	Without	44	2
12	Female	20	30	With	23	4
12	Female	20	31	With	43	4
12	Female	20	32	With	1	7
12	Female	20	33	Without	28	3
12	Female	20	34	With	35	3
12	Female	20	35	With	12	2
12	Female	20	36	With	41	3
12	Female	20	37	With	32	2
12	Female	20	38	Without	36	2
12	Female	20	39	With	25	3
12	Female	20	40	Without	34	2
12	Female	20	41	With	16	2
12	Female	20	42	With	9	1
12	Female	20	43	With	15	1
12	Female	20	44	Without	26	2
12	Female	20	45	With	37	2
13	Female	19	1	With	24	5
13	Female	19	2	Without	45	3
13	Female	19	3	With	21	4
13	Female	19	4	Without	30	4
13	Female	19	5	With	18	3
13	Female	19	6	With	2	5
13	Female	19	7	With	10	4
13	Female	19	8	Without	35	2
13	Female	19	9	Without	12	4
13	Female	19	10	With	4	3
13	Female	19	11	With	22	3
13	Female	19	12	With	13	4
13	Female	19	13	With	33	5
13	Female	19	14	Without	25	5
13	Female	19	15	Without	36	4
13	Female	19	16	Without	37	3
13	Female	19	17	Without	9	3
13	Female	19	18	Without	6	5
13	Female	19	19	Without	38	5
13	Female	19	20	With	28	6
13	Female	19	21	Without	1	3
13	Female	19	22	Without	43	3
13	Female	19	23	Without	23	4
13	Female	19	24	Without	26	3
13	Female	19	25	Without	27	3
13	Female	19	26	With	34	4
13	Female	19	27	Without	41	5
13	Female	19	28	Without	16	3
13	Female	19	29	Without	5	4
13	Female	19	30	Without	32	2
13	Female	19	31	With	11	3
13	Female	19	32	With	40	3
13	Female	19	33	Without	14	3
13	Female	19	34	With	39	4
13	Female	19	35	Without	8	2
13	Female	19	36	With	7	4
13	Female	19	37	With	42	3
13	Female	19	38	With	3	4
13	Female	19	39	Without	29	5
13	Female	19	40	With	31	3
13	Female	19	41	Without	19	3
13	Female	19	42	Without	15	2
13	Female	19	43	With	44	2
13	Female	19	44	With	17	4
13	Female	19	45	Without	20	5
14	Female	18	1	Without	23	NaN
14	Female	18	2	With	41	NaN
14	Female	18	3	With	12	4
14	Female	18	4	Without	1	5
14	Female	18	5	With	7	4
14	Female	18	6	Without	3	NaN
14	Female	18	7	Without	36	5
14	Female	18	8	With	15	3
14	Female	18	9	Without	30	4
14	Female	18	10	Without	33	3
14	Female	18	11	With	24	3
14	Female	18	12	With	26	4
14	Female	18	13	With	43	6
14	Female	18	14	Without	29	3
14	Female	18	15	Without	42	4
14	Female	18	16	Without	16	3
14	Female	18	17	With	6	NaN
14	Female	18	18	Without	2	3
14	Female	18	19	Without	34	4
14	Female	18	20	With	11	4
14	Female	18	21	Without	31	3
14	Female	18	22	With	28	3
14	Female	18	23	With	22	4
14	Female	18	24	With	35	5
14	Female	18	25	With	20	4
14	Female	18	26	With	17	2
14	Female	18	27	With	19	3
14	Female	18	28	Without	44	4
14	Female	18	29	Without	13	5
14	Female	18	30	Without	5	3
14	Female	18	31	With	9	2
14	Female	18	32	With	32	4
14	Female	18	33	Without	40	5
14	Female	18	34	Without	45	5
14	Female	18	35	With	8	3
14	Female	18	36	Without	38	5
14	Female	18	37	Without	25	3
14	Female	18	38	Without	14	3
14	Female	18	39	Without	21	5
14	Female	18	40	Without	18	2
14	Female	18	41	Without	27	4
14	Female	18	42	Without	37	NaN
14	Female	18	43	With	10	2
14	Female	18	44	Without	4	4
14	Female	18	45	Without	39	5
15	Female	19	1	With	23	5
15	Female	19	2	Without	3	6
15	Female	19	3	Without	45	4
15	Female	19	4	With	22	4
15	Female	19	5	With	12	6
15	Female	19	6	Without	7	5
15	Female	19	7	With	28	4
15	Female	19	8	With	26	5
15	Female	19	9	Without	33	4
15	Female	19	10	Without	6	2
15	Female	19	11	With	14	3
15	Female	19	12	With	5	7
15	Female	19	13	Without	38	5
15	Female	19	14	Without	13	4
15	Female	19	15	With	11	5
15	Female	19	16	With	1	5
15	Female	19	17	With	34	7
15	Female	19	18	Without	21	3
15	Female	19	19	With	24	6
15	Female	19	20	With	39	5
15	Female	19	21	With	30	5
15	Female	19	22	Without	29	3
15	Female	19	23	Without	8	4
15	Female	19	24	Without	25	2
15	Female	19	25	With	43	6
15	Female	19	26	With	27	4
15	Female	19	27	Without	35	4
15	Female	19	28	With	44	3
15	Female	19	29	With	40	6
15	Female	19	30	With	9	4
15	Female	19	31	Without	4	3
15	Female	19	32	Without	18	3
15	Female	19	33	With	2	3
15	Female	19	34	With	20	5
15	Female	19	35	Without	42	2
15	Female	19	36	Without	10	5
15	Female	19	37	With	16	4
15	Female	19	38	Without	17	4
15	Female	19	39	With	37	7
15	Female	19	40	With	36	6
15	Female	19	41	Without	19	4
15	Female	19	42	Without	15	3
15	Female	19	43	Without	41	3
15	Female	19	44	With	32	6
15	Female	19	45	With	31	2
16	Female	23	1	With	2	6
16	Female	23	2	With	6	2
16	Female	23	3	Without	36	3
16	Female	23	4	Without	21	3
16	Female	23	5	Without	20	4
16	Female	23	6	Without	40	7
16	Female	23	7	Without	33	3
16	Female	23	8	Without	44	5
16	Female	23	9	Without	9	2
16	Female	23	10	Without	5	2
16	Female	23	11	Without	17	2
16	Female	23	12	With	24	5
16	Female	23	13	With	26	5
16	Female	23	14	With	43	7
16	Female	23	15	With	23	7
16	Female	23	16	With	18	7
16	Female	23	17	With	45	2
16	Female	23	18	With	10	5
16	Female	23	19	Without	30	3
16	Female	23	20	With	42	7
16	Female	23	21	Without	31	3
16	Female	23	22	With	13	4
16	Female	23	23	Without	25	5
16	Female	23	24	Without	1	5
16	Female	23	25	Without	37	1
16	Female	23	26	Without	19	2
16	Female	23	27	With	14	3
16	Female	23	28	With	38	2
16	Female	23	29	Without	22	3
16	Female	23	30	With	12	2
16	Female	23	31	With	4	3
16	Female	23	32	With	28	6
16	Female	23	33	Without	7	3
16	Female	23	34	With	3	2
16	Female	23	35	With	27	1
16	Female	23	36	With	11	2
16	Female	23	37	Without	16	3
16	Female	23	38	With	32	6
16	Female	23	39	Without	35	2
16	Female	23	40	With	15	5
16	Female	23	41	With	41	6
16	Female	23	42	With	39	2
16	Female	23	43	Without	8	2
16	Female	23	44	With	34	7
16	Female	23	45	With	29	3
17	Female	19	1	With	37	2
17	Female	19	2	With	13	3
17	Female	19	3	Without	34	1
17	Female	19	4	With	27	3
17	Female	19	5	With	2	3
17	Female	19	6	With	33	2
17	Female	19	7	Without	41	2
17	Female	19	8	Without	22	5
17	Female	19	9	With	39	3
17	Female	19	10	Without	9	2
17	Female	19	11	Without	31	1
17	Female	19	12	Without	43	1
17	Female	19	13	With	38	7
17	Female	19	14	With	15	5
17	Female	19	15	Without	12	3
17	Female	19	16	With	23	7
17	Female	19	17	With	17	6
17	Female	19	18	With	20	7
17	Female	19	19	With	45	4
17	Female	19	20	With	26	3
17	Female	19	21	With	44	1
17	Female	19	22	Without	21	2
17	Female	19	23	With	18	5
17	Female	19	24	Without	32	1
17	Female	19	25	With	30	2
17	Female	19	26	With	19	1
17	Female	19	27	Without	5	3
17	Female	19	28	With	6	2
17	Female	19	29	Without	35	4
17	Female	19	30	Without	28	2
17	Female	19	31	Without	3	2
17	Female	19	32	With	25	3
17	Female	19	33	With	29	2
17	Female	19	34	Without	8	2
17	Female	19	35	With	14	2
17	Female	19	36	With	36	3
17	Female	19	37	Without	10	2
17	Female	19	38	Without	40	3
17	Female	19	39	With	42	1
17	Female	19	40	With	1	4
17	Female	19	41	With	16	2
17	Female	19	42	Without	11	1
17	Female	19	43	Without	24	2
17	Female	19	44	Without	7	1
17	Female	19	45	Without	4	3
18	Female	19	1	With	15	5
18	Female	19	2	With	5	4
18	Female	19	3	With	7	4
18	Female	19	4	With	3	5
18	Female	19	5	Without	4	4
18	Female	19	6	Without	27	3
18	Female	19	7	Without	10	3
18	Female	19	8	Without	13	4
18	Female	19	9	With	31	4
18	Female	19	10	With	40	3
18	Female	19	11	Without	29	4
18	Female	19	12	Without	39	4
18	Female	19	13	With	28	6
18	Female	19	14	Without	2	4
18	Female	19	15	Without	36	4
18	Female	19	16	Without	25	4
18	Female	19	17	With	9	4
18	Female	19	18	With	20	5
18	Female	19	19	With	14	4
18	Female	19	20	With	26	3
18	Female	19	21	With	41	4
18	Female	19	22	With	8	4
18	Female	19	23	Without	11	4
18	Female	19	24	With	35	6
18	Female	19	25	Without	1	5
18	Female	19	26	Without	21	3
18	Female	19	27	With	12	3
18	Female	19	28	With	34	3
18	Female	19	29	With	16	5
18	Female	19	30	Without	32	3
18	Female	19	31	With	42	6
18	Female	19	32	With	30	5
18	Female	19	33	With	18	2
18	Female	19	34	Without	45	5
18	Female	19	35	With	44	3
18	Female	19	36	With	43	4
18	Female	19	37	With	37	3
18	Female	19	38	With	6	4
18	Female	19	39	Without	23	2
18	Female	19	40	Without	24	4
18	Female	19	41	Without	38	4
18	Female	19	42	Without	33	2
18	Female	19	43	Without	17	3
18	Female	19	44	With	19	4
18	Female	19	45	With	22	4
19	Female	23	1	Without	39	2
19	Female	23	2	Without	27	2
19	Female	23	3	Without	9	2
19	Female	23	4	With	40	3
19	Female	23	5	With	7	2
19	Female	23	6	Without	43	3
19	Female	23	7	With	34	1
19	Female	23	8	Without	11	4
19	Female	23	9	Without	8	3
19	Female	23	10	Without	28	1
19	Female	23	11	Without	35	2
19	Female	23	12	With	29	2
19	Female	23	13	With	37	5
19	Female	23	14	Without	18	2
19	Female	23	15	With	31	3
19	Female	23	16	With	22	5
19	Female	23	17	With	10	4
19	Female	23	18	Without	36	2
19	Female	23	19	Without	38	2
19	Female	23	20	Without	16	2
19	Female	23	21	With	45	1
19	Female	23	22	With	12	2
19	Female	23	23	Without	24	3
19	Female	23	24	With	13	2
19	Female	23	25	With	42	2
19	Female	23	26	Without	6	2
19	Female	23	27	Without	33	2
19	Female	23	28	With	4	2
19	Female	23	29	Without	15	3
19	Female	23	30	With	21	3
19	Female	23	31	Without	20	1
19	Female	23	32	With	3	2
19	Female	23	33	With	30	2
19	Female	23	34	With	19	2
19	Female	23	35	Without	1	2
19	Female	23	36	Without	41	3
19	Female	23	37	With	23	2
19	Female	23	38	With	17	2
19	Female	23	39	With	26	2
19	Female	23	40	With	44	2
19	Female	23	41	With	25	2
19	Female	23	42	With	14	2
19	Female	23	43	With	5	2
19	Female	23	44	With	32	4
19	Female	23	45	Without	2	2
20	Female	18	1	With	16	3
20	Female	18	2	With	12	3
20	Female	18	3	With	7	4
20	Female	18	4	With	34	5
20	Female	18	5	With	11	3
20	Female	18	6	With	15	5
20	Female	18	7	With	13	6
20	Female	18	8	Without	29	4
20	Female	18	9	Without	8	4
20	Female	18	10	With	23	4
20	Female	18	11	With	37	5
20	Female	18	12	With	40	5
20	Female	18	13	Without	6	3
20	Female	18	14	Without	25	3
20	Female	18	15	With	28	7
20	Female	18	16	With	33	7
20	Female	18	17	Without	27	5
20	Female	18	18	With	22	5
20	Female	18	19	Without	31	4
20	Female	18	20	With	38	6
20	Female	18	21	Without	17	3
20	Female	18	22	Without	30	5
20	Female	18	23	With	41	5
20	Female	18	24	Without	19	4
20	Female	18	25	Without	44	4
20	Female	18	26	With	20	3
20	Female	18	27	Without	18	3
20	Female	18	28	With	9	2
20	Female	18	29	With	3	4
20	Female	18	30	Without	1	2
20	Female	18	31	Without	5	2
20	Female	18	32	With	24	4
20	Female	18	33	Without	35	4
20	Female	18	34	Without	43	4
20	Female	18	35	With	45	3
20	Female	18	36	Without	32	4
20	Female	18	37	With	21	3
20	Female	18	38	Without	2	5
20	Female	18	39	Without	10	5
20	Female	18	40	Without	36	3
20	Female	18	41	Without	14	5
20	Female	18	42	With	4	2
20	Female	18	43	With	39	3
20	Female	18	44	With	26	6
20	Female	18	45	Without	42	4
21	Female	18	1	With	34	3
21	Female	18	2	With	10	2
21	Female	18	3	Without	16	2
21	Female	18	4	With	4	5
21	Female	18	5	Without	3	3
21	Female	18	6	With	28	3
21	Female	18	7	Without	24	5
21	Female	18	8	Without	37	4
21	Female	18	9	With	26	4
21	Female	18	10	With	8	2
21	Female	18	11	With	5	6
21	Female	18	12	Without	22	4
21	Female	18	13	Without	15	3
21	Female	18	14	Without	43	4
21	Female	18	15	With	42	6
21	Female	18	16	With	6	6
21	Female	18	17	With	33	4
21	Female	18	18	Without	20	3
21	Female	18	19	Without	40	4
21	Female	18	20	Without	44	5
21	Female	18	21	With	32	NaN
21	Female	18	22	With	36	3
21	Female	18	23	Without	21	3
21	Female	18	24	With	39	6
21	Female	18	25	With	23	NaN
21	Female	18	26	With	25	3
21	Female	18	27	With	7	3
21	Female	18	28	Without	1	3
21	Female	18	29	Without	17	4
21	Female	18	30	Without	19	2
21	Female	18	31	With	18	5
21	Female	18	32	With	14	3
21	Female	18	33	Without	27	4
21	Female	18	34	With	41	4
21	Female	18	35	With	45	3
21	Female	18	36	With	12	NaN
21	Female	18	37	Without	35	2
21	Female	18	38	Without	9	4
21	Female	18	39	With	2	4
21	Female	18	40	Without	30	4
21	Female	18	41	With	38	4
21	Female	18	42	Without	29	2
21	Female	18	43	With	11	2
21	Female	18	44	With	13	5
21	Female	18	45	With	31	4
22	Female	19	1	With	29	NaN
22	Female	19	2	With	14	3
22	Female	19	3	Without	35	2
22	Female	19	4	Without	6	7
22	Female	19	5	Without	20	5
22	Female	19	6	Without	41	NaN
22	Female	19	7	Without	10	5
22	Female	19	8	With	12	5
22	Female	19	9	Without	28	5
22	Female	19	10	Without	7	3
22	Female	19	11	Without	32	5
22	Female	19	12	Without	37	6
22	Female	19	13	With	5	2
22	Female	19	14	With	13	6
22	Female	19	15	With	27	7
22	Female	19	16	Without	40	NaN
22	Female	19	17	Without	17	5
22	Female	19	18	Without	25	6
22	Female	19	19	With	15	4
22	Female	19	20	Without	24	6
22	Female	19	21	With	26	6
22	Female	19	22	Without	23	3
22	Female	19	23	Without	39	5
22	Female	19	24	With	18	7
22	Female	19	25	With	19	NaN
22	Female	19	26	With	21	5
22	Female	19	27	Without	9	4
22	Female	19	28	With	33	1
22	Female	19	29	Without	3	7
22	Female	19	30	With	36	6
22	Female	19	31	Without	34	4
22	Female	19	32	With	1	5
22	Female	19	33	Without	43	7
22	Female	19	34	Without	22	5
22	Female	19	35	With	30	1
22	Female	19	36	Without	8	3
22	Female	19	37	With	2	6
22	Female	19	38	With	42	6
22	Female	19	39	Without	31	6
22	Female	19	40	Without	38	5
22	Female	19	41	With	11	5
22	Female	19	42	Without	4	4
22	Female	19	43	Without	16	4
22	Female	19	44	With	45	6
22	Female	19	45	Without	44	6
23	Male	18	1	Without	36	4
23	Male	18	2	With	3	3
23	Male	18	3	With	18	5
23	Male	18	4	Without	14	5
23	Male	18	5	Without	12	4
23	Male	18	6	Without	44	5
23	Male	18	7	With	23	3
23	Male	18	8	Without	40	3
23	Male	18	9	With	9	3
23	Male	18	10	Without	7	3
23	Male	18	11	Without	29	3
23	Male	18	12	With	19	6
23	Male	18	13	Without	22	2
23	Male	18	14	With	38	6
23	Male	18	15	With	45	5
23	Male	18	16	With	37	6
23	Male	18	17	With	30	4
23	Male	18	18	With	31	7
23	Male	18	19	Without	5	3
23	Male	18	20	With	1	6
23	Male	18	21	Without	8	2
23	Male	18	22	With	34	3
23	Male	18	23	With	21	6
23	Male	18	24	With	10	5
23	Male	18	25	Without	42	3
23	Male	18	26	With	2	2
23	Male	18	27	Without	17	2
23	Male	18	28	With	20	2
23	Male	18	29	With	24	4
23	Male	18	30	Without	13	3
23	Male	18	31	Without	33	2
23	Male	18	32	Without	27	2
23	Male	18	33	Without	28	3
23	Male	18	34	Without	6	3
23	Male	18	35	Without	4	1
23	Male	18	36	With	32	2
23	Male	18	37	With	16	3
23	Male	18	38	Without	11	3
23	Male	18	39	Without	25	2
23	Male	18	40	Without	43	4
23	Male	18	41	With	15	4
23	Male	18	42	With	39	2
23	Male	18	43	Without	26	2
23	Male	18	44	With	35	5
23	Male	18	45	Without	41	3
101	Female	21	1	With	32	6
101	Female	21	2	With	1	5
101	Female	21	3	With	26	4
101	Female	21	4	Without	12	5
101	Female	21	5	With	42	4
101	Female	21	6	With	27	5
101	Female	21	7	With	30	5
101	Female	21	8	Without	31	6
101	Female	21	9	With	6	3
101	Female	21	10	Without	29	3
101	Female	21	11	Without	13	4
101	Female	21	12	With	14	6
101	Female	21	13	Without	40	4
101	Female	21	14	Without	5	3
101	Female	21	15	With	38	6
101	Female	21	16	With	20	6
101	Female	21	17	Without	15	4
101	Female	21	18	With	33	6
101	Female	21	19	Without	16	5
101	Female	21	20	With	23	4
101	Female	21	21	With	28	3
101	Female	21	22	Without	22	3
101	Female	21	23	Without	44	4
101	Female	21	24	With	37	5
101	Female	21	25	With	36	6
101	Female	21	26	With	43	3
101	Female	21	27	With	25	4
101	Female	21	28	Without	39	5
101	Female	21	29	With	34	5
101	Female	21	30	Without	9	3
101	Female	21	31	With	0	5
101	Female	21	32	Without	41	3
101	Female	21	33	Without	3	5
101	Female	21	34	With	24	4
101	Female	21	35	Without	8	3
101	Female	21	36	Without	21	NaN
101	Female	21	37	Without	2	3
101	Female	21	38	Without	7	4
101	Female	21	39	With	19	5
101	Female	21	40	With	35	4
101	Female	21	41	Without	18	6
101	Female	21	42	With	4	3
101	Female	21	43	Without	17	3
101	Female	21	44	Without	10	4
101	Female	21	45	With	11	4
102	Female	19	1	With	12	4
102	Female	19	2	Without	40	4
102	Female	19	3	Without	29	3
102	Female	19	4	With	33	6
102	Female	19	5	Without	19	4
102	Female	19	6	With	26	5
102	Female	19	7	With	20	5
102	Female	19	8	Without	15	5
102	Female	19	9	With	25	4
102	Female	19	10	With	24	2
102	Female	19	11	With	43	2
102	Female	19	12	With	22	3
102	Female	19	13	With	21	5
102	Female	19	14	Without	18	3
102	Female	19	15	Without	38	4
102	Female	19	16	With	3	5
102	Female	19	17	With	7	4
102	Female	19	18	With	44	6
102	Female	19	19	With	27	3
102	Female	19	20	Without	8	4
102	Female	19	21	Without	9	3
102	Female	19	22	With	42	2
102	Female	19	23	With	6	3
102	Female	19	24	With	0	5
102	Female	19	25	Without	39	3
102	Female	19	26	Without	32	3
102	Female	19	27	With	28	3
102	Female	19	28	With	10	3
102	Female	19	29	Without	2	4
102	Female	19	30	Without	35	3
102	Female	19	31	With	17	5
102	Female	19	32	With	37	5
102	Female	19	33	With	41	2
102	Female	19	34	With	30	5
102	Female	19	35	Without	23	3
102	Female	19	36	With	16	2
102	Female	19	37	With	1	3
102	Female	19	38	With	31	3
102	Female	19	39	With	34	5
102	Female	19	40	With	36	5
102	Female	19	41	With	13	5
102	Female	19	42	Without	5	3
102	Female	19	43	Without	14	3
102	Female	19	44	With	4	5
102	Female	19	45	Without	11	4
103	Female	18	1	With	5	7
103	Female	18	2	With	31	NaN
103	Female	18	3	Without	38	3
103	Female	18	4	With	34	5
103	Female	18	5	With	37	NaN
103	Female	18	6	With	40	3
103	Female	18	7	Without	28	7
103	Female	18	8	With	41	5
103	Female	18	9	Without	4	5
103	Female	18	10	With	2	5
103	Female	18	11	With	12	NaN
103	Female	18	12	Without	8	7
103	Female	18	13	Without	33	5
103	Female	18	14	With	16	7
103	Female	18	15	Without	27	6
103	Female	18	16	With	6	7
103	Female	18	17	With	23	7
103	Female	18	18	With	9	7
103	Female	18	19	Without	13	5
103	Female	18	20	Without	10	5
103	Female	18	21	With	39	3
103	Female	18	22	With	26	NaN
103	Female	18	23	Without	15	5
103	Female	18	24	Without	25	7
103	Female	18	25	With	17	5
103	Female	18	26	Without	18	4
103	Female	18	27	With	11	6
103	Female	18	28	Without	21	6
103	Female	18	29	With	14	7
103	Female	18	30	With	0	6
103	Female	18	31	Without	22	3
103	Female	18	32	Without	44	3
103	Female	18	33	Without	24	6
103	Female	18	34	Without	43	4
103	Female	18	35	With	29	3
103	Female	18	36	With	30	4
103	Female	18	37	Without	7	6
103	Female	18	38	With	35	5
103	Female	18	39	Without	42	6
103	Female	18	40	Without	32	4
103	Female	18	41	Without	36	6
103	Female	18	42	With	20	NaN
103	Female	18	43	With	3	6
103	Female	18	44	Without	19	6
103	Female	18	45	With	1	6
104	Female	18	1	With	20	5
104	Female	18	2	Without	7	3
104	Female	18	3	With	35	4
104	Female	18	4	With	3	NaN
104	Female	18	5	Without	1	6
104	Female	18	6	Without	8	3
104	Female	18	7	With	26	5
104	Female	18	8	Without	38	3
104	Female	18	9	Without	10	3
104	Female	18	10	With	43	2
104	Female	18	11	With	34	5
104	Female	18	12	With	40	5
104	Female	18	13	With	0	5
104	Female	18	14	Without	41	2
104	Female	18	15	Without	15	NaN
104	Female	18	16	With	32	6
104	Female	18	17	Without	22	2
104	Female	18	18	Without	37	4
104	Female	18	19	Without	19	2
104	Female	18	20	Without	17	2
104	Female	18	21	Without	6	2
104	Female	18	22	Without	14	3
104	Female	18	23	Without	16	2
104	Female	18	24	Without	4	3
104	Female	18	25	With	36	4
104	Female	18	26	Without	9	2
104	Female	18	27	Without	23	2
104	Female	18	28	Without	33	4
104	Female	18	29	With	5	5
104	Female	18	30	Without	29	3
104	Female	18	31	With	12	6
104	Female	18	32	With	13	6
104	Female	18	33	With	27	4
104	Female	18	34	With	18	4
104	Female	18	35	With	30	2
104	Female	18	36	Without	21	3
104	Female	18	37	With	44	1
104	Female	18	38	With	25	3
104	Female	18	39	Without	31	6
104	Female	18	40	With	42	5
104	Female	18	41	With	2	4
104	Female	18	42	Without	11	NaN
104	Female	18	43	With	39	2
104	Female	18	44	Without	24	1
104	Female	18	45	Without	28	5
105	Female	19	1	Without	29	6
105	Female	19	2	With	3	6
105	Female	19	3	With	18	5
105	Female	19	4	With	6	7
105	Female	19	5	Without	1	5
105	Female	19	6	Without	30	6
105	Female	19	7	With	10	5
105	Female	19	8	With	35	5
105	Female	19	9	Without	14	4
105	Female	19	10	With	13	3
105	Female	19	11	Without	25	3
105	Female	19	12	Without	31	3
105	Female	19	13	With	43	7
105	Female	19	14	With	21	7
105	Female	19	15	Without	8	4
105	Female	19	16	With	12	7
105	Female	19	17	Without	15	3
105	Female	19	18	Without	34	4
105	Female	19	19	Without	9	5
105	Female	19	20	Without	40	4
105	Female	19	21	With	19	3
105	Female	19	22	With	0	6
105	Female	19	23	With	44	7
105	Female	19	24	With	4	7
105	Female	19	25	Without	32	3
105	Female	19	26	Without	38	2
105	Female	19	27	With	2	5
105	Female	19	28	With	24	5
105	Female	19	29	With	20	5
105	Female	19	30	With	41	3
105	Female	19	31	With	17	6
105	Female	19	32	With	11	7
105	Female	19	33	With	39	5
105	Female	19	34	With	5	6
105	Female	19	35	With	7	5
105	Female	19	36	Without	37	5
105	Female	19	37	Without	26	3
105	Female	19	38	With	28	3
105	Female	19	39	With	16	7
105	Female	19	40	Without	22	3
105	Female	19	41	With	33	4
105	Female	19	42	Without	36	2
105	Female	19	43	With	42	3
105	Female	19	44	Without	23	2
105	Female	19	45	With	27	5
106	Female	19	1	Without	12	3
106	Female	19	2	With	38	3
106	Female	19	3	Without	21	3
106	Female	19	4	Without	13	3
106	Female	19	5	Without	41	3
106	Female	19	6	Without	18	6
106	Female	19	7	Without	37	3
106	Female	19	8	With	3	5
106	Female	19	9	With	25	3
106	Female	19	10	Without	7	3
106	Female	19	11	Without	0	4
106	Female	19	12	Without	36	3
106	Female	19	13	With	1	6
106	Female	19	14	With	28	5
106	Female	19	15	With	35	5
106	Female	19	16	Without	14	4
106	Female	19	17	Without	9	4
106	Female	19	18	Without	26	3
106	Female	19	19	With	33	6
106	Female	19	20	With	40	7
106	Female	19	21	Without	8	3
106	Female	19	22	With	23	4
106	Female	19	23	With	30	6
106	Female	19	24	Without	39	3
106	Female	19	25	Without	17	4
106	Female	19	26	With	19	3
106	Female	19	27	Without	2	4
106	Female	19	28	Without	44	3
106	Female	19	29	With	42	4
106	Female	19	30	With	27	3
106	Female	19	31	With	5	4
106	Female	19	32	Without	22	3
106	Female	19	33	With	31	4
106	Female	19	34	Without	20	4
106	Female	19	35	With	29	3
106	Female	19	36	Without	10	5
106	Female	19	37	Without	4	3
106	Female	19	38	Without	34	4
106	Female	19	39	With	32	3
106	Female	19	40	With	24	5
106	Female	19	41	Without	16	3
106	Female	19	42	With	43	3
106	Female	19	43	Without	6	3
106	Female	19	44	Without	11	3
106	Female	19	45	With	15	4
107	Male	22	1	With	2	6
107	Male	22	2	Without	16	4
107	Male	22	3	Without	41	2
107	Male	22	4	Without	34	3
107	Male	22	5	Without	5	3
107	Male	22	6	Without	39	2
107	Male	22	7	Without	6	4
107	Male	22	8	With	30	5
107	Male	22	9	Without	29	2
107	Male	22	10	With	44	4
107	Male	22	11	Without	40	2
107	Male	22	12	Without	33	2
107	Male	22	13	With	35	2
107	Male	22	14	Without	1	4
107	Male	22	15	Without	12	6
107	Male	22	16	Without	25	2
107	Male	22	17	With	8	3
107	Male	22	18	With	24	6
107	Male	22	19	Without	7	5
107	Male	22	20	With	31	6
107	Male	22	21	With	10	3
107	Male	22	22	Without	27	3
107	Male	22	23	Without	14	2
107	Male	22	24	With	22	4
107	Male	22	25	Without	18	5
107	Male	22	26	With	9	5
107	Male	22	27	Without	21	2
107	Male	22	28	With	20	6
107	Male	22	29	With	15	4
107	Male	22	30	With	36	5
107	Male	22	31	With	19	6
107	Male	22	32	With	0	6
107	Male	22	33	With	13	6
107	Male	22	34	Without	42	2
107	Male	22	35	Without	17	3
107	Male	22	36	With	26	5
107	Male	22	37	Without	28	1
107	Male	22	38	Without	43	2
107	Male	22	39	Without	32	2
107	Male	22	40	Without	38	3
107	Male	22	41	With	23	4
107	Male	22	42	With	37	4
107	Male	22	43	Without	4	3
107	Male	22	44	With	11	5
107	Male	22	45	With	3	4
108	Male	19	1	With	4	NaN
108	Male	19	2	With	23	NaN
108	Male	19	3	With	31	NaN
108	Male	19	4	Without	38	4
108	Male	19	5	With	1	NaN
108	Male	19	6	Without	32	6
108	Male	19	7	Without	15	4
108	Male	19	8	Without	7	4
108	Male	19	9	With	12	3
108	Male	19	10	Without	6	4
108	Male	19	11	With	25	3
108	Male	19	12	With	28	5
108	Male	19	13	With	40	6
108	Male	19	14	With	5	NaN
108	Male	19	15	Without	14	5
108	Male	19	16	With	10	6
108	Male	19	17	Without	22	5
108	Male	19	18	Without	27	4
108	Male	19	19	Without	18	NaN
108	Male	19	20	Without	21	3
108	Male	19	21	With	33	3
108	Male	19	22	Without	34	2
108	Male	19	23	With	19	NaN
108	Male	19	24	With	0	5
108	Male	19	25	Without	42	4
108	Male	19	26	With	43	3
108	Male	19	27	Without	24	3
108	Male	19	28	With	3	NaN
108	Male	19	29	Without	36	4
108	Male	19	30	With	29	4
108	Male	19	31	Without	26	3
108	Male	19	32	With	8	6
108	Male	19	33	Without	16	5
108	Male	19	34	With	39	4
108	Male	19	35	With	20	3
108	Male	19	36	With	11	NaN
108	Male	19	37	With	41	3
108	Male	19	38	Without	30	5
108	Male	19	39	With	44	4
108	Male	19	40	Without	2	4
108	Male	19	41	With	35	5
108	Male	19	42	Without	17	NaN
108	Male	19	43	With	13	3
108	Male	19	44	With	9	NaN
108	Male	19	45	Without	37	4
109	Male	20	1	With	19	6
109	Male	20	2	With	5	5
109	Male	20	3	Without	14	2
109	Male	20	4	With	13	5
109	Male	20	5	Without	1	5
109	Male	20	6	With	34	NaN
109	Male	20	7	With	15	3
109	Male	20	8	Without	25	5
109	Male	20	9	Without	16	5
109	Male	20	10	Without	31	2
109	Male	20	11	Without	21	3
109	Male	20	12	With	36	7
109	Male	20	13	Without	32	4
109	Male	20	14	With	28	7
109	Male	20	15	With	33	6
109	Male	20	16	Without	23	2
109	Male	20	17	Without	29	3
109	Male	20	18	Without	7	7
109	Male	20	19	Without	9	NaN
109	Male	20	20	Without	12	5
109	Male	20	21	Without	4	NaN
109	Male	20	22	With	24	3
109	Male	20	23	With	30	6
109	Male	20	24	With	20	7
109	Male	20	25	Without	17	NaN
109	Male	20	26	With	38	2
109	Male	20	27	Without	8	2
109	Male	20	28	Without	18	3
109	Male	20	29	Without	26	NaN
109	Male	20	30	With	37	2
109	Male	20	31	Without	43	2
109	Male	20	32	Without	27	1
109	Male	20	33	With	0	5
109	Male	20	34	Without	35	5
109	Male	20	35	Without	40	4
109	Male	20	36	With	11	NaN
109	Male	20	37	Without	41	4
109	Male	20	38	Without	22	4
109	Male	20	39	Without	44	5
109	Male	20	40	With	10	7
109	Male	20	41	Without	42	5
109	Male	20	42	With	2	NaN
109	Male	20	43	Without	3	5
109	Male	20	44	Without	39	3
109	Male	20	45	Without	6	5
110	Female	19	1	Without	25	7
110	Female	19	2	With	2	6
110	Female	19	3	Without	28	1
110	Female	19	4	With	30	7
110	Female	19	5	Without	8	4
110	Female	19	6	With	37	7
110	Female	19	7	With	20	3
110	Female	19	8	With	5	4
110	Female	19	9	Without	22	3
110	Female	19	10	With	41	2
110	Female	19	11	With	23	2
110	Female	19	12	Without	19	5
110	Female	19	13	With	3	7
110	Female	19	14	With	40	7
110	Female	19	15	With	44	5
110	Female	19	16	With	43	7
110	Female	19	17	Without	32	NaN
110	Female	19	18	With	38	6
110	Female	19	19	Without	21	NaN
110	Female	19	20	Without	6	4
110	Female	19	21	With	17	1
110	Female	19	22	With	24	5
110	Female	19	23	With	9	6
110	Female	19	24	Without	26	3
110	Female	19	25	With	4	2
110	Female	19	26	Without	7	1
110	Female	19	27	Without	18	3
110	Female	19	28	With	27	1
110	Female	19	29	Without	31	6
110	Female	19	30	With	35	4
110	Female	19	31	Without	12	1
110	Female	19	32	With	29	NaN
110	Female	19	33	Without	34	NaN
110	Female	19	34	With	14	2
110	Female	19	35	Without	42	NaN
110	Female	19	36	With	15	4
110	Female	19	37	Without	33	NaN
110	Female	19	38	Without	11	2
110	Female	19	39	With	39	4
110	Female	19	40	Without	10	2
110	Female	19	41	With	36	NaN
110	Female	19	42	With	1	2
110	Female	19	43	Without	0	5
110	Female	19	44	With	16	6
110	Female	19	45	With	13	2
111	Female	19	1	With	42	5
111	Female	19	2	With	23	NaN
111	Female	19	3	Without	12	4
111	Female	19	4	With	35	7
111	Female	19	5	Without	13	4
111	Female	19	6	With	25	5
111	Female	19	7	With	39	5
111	Female	19	8	With	38	4
111	Female	19	9	With	28	5
111	Female	19	10	Without	9	3
111	Female	19	11	With	14	5
111	Female	19	12	With	18	5
111	Female	19	13	Without	6	4
111	Female	19	14	Without	16	4
111	Female	19	15	With	40	7
111	Female	19	16	With	43	5
111	Female	19	17	With	2	6
111	Female	19	18	Without	20	5
111	Female	19	19	With	44	5
111	Female	19	20	With	27	5
111	Female	19	21	With	19	4
111	Female	19	22	Without	10	3
111	Female	19	23	Without	34	5
111	Female	19	24	Without	36	4
111	Female	19	25	Without	8	5
111	Female	19	26	Without	5	2
111	Female	19	27	Without	32	5
111	Female	19	28	Without	31	6
111	Female	19	29	Without	41	4
111	Female	19	30	With	4	5
111	Female	19	31	With	1	6
111	Female	19	32	With	3	6
111	Female	19	33	Without	17	3
111	Female	19	34	Without	30	5
111	Female	19	35	Without	21	2
111	Female	19	36	With	29	4
111	Female	19	37	Without	15	4
111	Female	19	38	Without	7	5
111	Female	19	39	Without	26	5
111	Female	19	40	Without	22	4
111	Female	19	41	Without	11	4
111	Female	19	42	With	24	4
111	Female	19	43	With	33	4
111	Female	19	44	With	37	4
111	Female	19	45	Without	0	5
112	Female	18	1	With	6	6
112	Female	18	2	Without	24	NaN
112	Female	18	3	With	33	4
112	Female	18	4	Without	14	5
112	Female	18	5	With	2	4
112	Female	18	6	Without	20	6
112	Female	18	7	With	8	6
112	Female	18	8	Without	1	6
112	Female	18	9	Without	18	4
112	Female	18	10	Without	39	3
112	Female	18	11	With	0	6
112	Female	18	12	With	10	7
112	Female	18	13	Without	32	5
112	Female	18	14	With	35	7
112	Female	18	15	Without	13	6
112	Female	18	16	With	26	7
112	Female	18	17	With	28	7
112	Female	18	18	Without	16	4
112	Female	18	19	With	37	6
112	Female	18	20	Without	36	5
112	Female	18	21	Without	27	2
112	Female	18	22	With	15	6
112	Female	18	23	Without	40	5
112	Female	18	24	Without	44	5
112	Female	18	25	Without	34	3
112	Female	18	26	Without	41	3
112	Female	18	27	With	23	6
112	Female	18	28	With	12	6
112	Female	18	29	Without	19	3
112	Female	18	30	Without	11	3
112	Female	18	31	Without	43	3
112	Female	18	32	Without	38	3
112	Female	18	33	Without	30	5
112	Female	18	34	With	31	5
112	Female	18	35	Without	9	2
112	Female	18	36	Without	7	6
112	Female	18	37	Without	22	6
112	Female	18	38	Without	3	5
112	Female	18	39	With	5	5
112	Female	18	40	Without	42	3
112	Female	18	41	Without	17	5
112	Female	18	42	Without	4	3
112	Female	18	43	With	21	4
112	Female	18	44	With	29	6
112	Female	18	45	With	25	5
113	Female	18	1	With	17	7
113	Female	18	2	Without	1	NaN
113	Female	18	3	Without	7	4
113	Female	18	4	Without	8	5
113	Female	18	5	Without	13	5
113	Female	18	6	Without	44	7
113	Female	18	7	With	31	6
113	Female	18	8	With	39	6
113	Female	18	9	Without	3	5
113	Female	18	10	Without	20	4
113	Female	18	11	Without	36	3
113	Female	18	12	Without	11	6
113	Female	18	13	Without	26	4
113	Female	18	14	With	23	7
113	Female	18	15	With	29	7
113	Female	18	16	Without	24	5
113	Female	18	17	Without	6	6
113	Female	18	18	Without	12	5
113	Female	18	19	Without	37	4
113	Female	18	20	With	0	7
113	Female	18	21	Without	5	5
113	Female	18	22	With	40	7
113	Female	18	23	With	38	7
113	Female	18	24	Without	41	3
113	Female	18	25	With	22	7
113	Female	18	26	Without	2	4
113	Female	18	27	With	19	5
113	Female	18	28	With	28	4
113	Female	18	29	Without	33	4
113	Female	18	30	Without	9	3
113	Female	18	31	Without	27	3
113	Female	18	32	Without	21	4
113	Female	18	33	Without	42	6
113	Female	18	34	With	25	3
113	Female	18	35	Without	15	3
113	Female	18	36	Without	16	5
113	Female	18	37	Without	34	3
113	Female	18	38	Without	43	5
113	Female	18	39	With	32	5
113	Female	18	40	Without	10	4
113	Female	18	41	With	35	6
113	Female	18	42	Without	14	NaN
113	Female	18	43	With	4	4
113	Female	18	44	Without	18	5
113	Female	18	45	Without	30	5
114	Male	19	1	With	37	4
114	Male	19	2	Without	23	3
114	Male	19	3	Without	44	3
114	Male	19	4	With	11	NaN
114	Male	19	5	With	10	3
114	Male	19	6	Without	7	3
114	Male	19	7	Without	35	3
114	Male	19	8	Without	22	3
114	Male	19	9	With	34	4
114	Male	19	10	Without	33	3
114	Male	19	11	Without	20	3
114	Male	19	12	Without	6	4
114	Male	19	13	Without	24	3
114	Male	19	14	Without	19	3
114	Male	19	15	Without	1	4
114	Male	19	16	With	3	6
114	Male	19	17	Without	42	3
114	Male	19	18	With	17	4
114	Male	19	19	With	29	5
114	Male	19	20	With	27	NaN
114	Male	19	21	Without	4	4
114	Male	19	22	Without	2	4
114	Male	19	23	With	41	5
114	Male	19	24	Without	39	3
114	Male	19	25	With	16	3
114	Male	19	26	Without	36	4
114	Male	19	27	With	9	4
114	Male	19	28	Without	43	3
114	Male	19	29	Without	15	3
114	Male	19	30	Without	12	3
114	Male	19	31	With	5	4
114	Male	19	32	Without	30	3
114	Male	19	33	Without	14	3
114	Male	19	34	Without	38	4
114	Male	19	35	With	26	3
114	Male	19	36	Without	40	3
114	Male	19	37	With	31	4
114	Male	19	38	Without	0	4
114	Male	19	39	Without	13	3
114	Male	19	40	With	8	5
114	Male	19	41	With	28	3
114	Male	19	42	Without	32	1
114	Male	19	43	With	18	3
114	Male	19	44	Without	25	3
114	Male	19	45	Without	21	3
115	Female	18	1	Without	21	6
115	Female	18	2	Without	13	5
115	Female	18	3	Without	9	3
115	Female	18	4	Without	44	6
115	Female	18	5	With	22	3
115	Female	18	6	With	19	NaN
115	Female	18	7	With	7	5
115	Female	18	8	With	16	6
115	Female	18	9	Without	15	6
115	Female	18	10	Without	39	3
115	Female	18	11	Without	0	6
115	Female	18	12	Without	28	5
115	Female	18	13	With	20	5
115	Female	18	14	Without	30	5
115	Female	18	15	With	42	7
115	Female	18	16	Without	23	5
115	Female	18	17	With	25	NaN
115	Female	18	18	Without	18	6
115	Female	18	19	Without	24	4
115	Female	18	20	Without	4	5
115	Female	18	21	Without	1	6
115	Female	18	22	With	38	5
115	Female	18	23	Without	8	5
115	Female	18	24	Without	5	5
115	Female	18	25	With	11	6
115	Female	18	26	With	12	NaN
115	Female	18	27	With	2	7
115	Female	18	28	Without	36	3
115	Female	18	29	With	27	6
115	Female	18	30	With	10	5
115	Female	18	31	With	40	5
115	Female	18	32	Without	33	3
115	Female	18	33	With	35	3
115	Female	18	34	Without	41	5
115	Female	18	35	Without	29	4
115	Female	18	36	Without	31	5
115	Female	18	37	Without	14	6
115	Female	18	38	With	26	5
115	Female	18	39	With	37	5
115	Female	18	40	Without	3	6
115	Female	18	41	Without	6	3
115	Female	18	42	With	34	5
115	Female	18	43	With	43	5
115	Female	18	44	Without	17	3
115	Female	18	45	Without	32	4
116	Female	18	1	Without	26	3
116	Female	18	2	Without	5	4
116	Female	18	3	With	18	4
116	Female	18	4	With	17	5
116	Female	18	5	With	32	4
116	Female	18	6	Without	44	6
116	Female	18	7	Without	0	5
116	Female	18	8	Without	25	6
116	Female	18	9	With	38	4
116	Female	18	10	With	4	6
116	Female	18	11	With	16	5
116	Female	18	12	With	10	7
116	Female	18	13	Without	42	6
116	Female	18	14	With	40	7
116	Female	18	15	With	1	6
116	Female	18	16	With	6	6
116	Female	18	17	Without	22	3
116	Female	18	18	Without	9	4
116	Female	18	19	With	43	5
116	Female	18	20	With	2	7
116	Female	18	21	Without	3	3
116	Female	18	22	With	28	6
116	Female	18	23	With	35	5
116	Female	18	24	Without	21	5
116	Female	18	25	With	12	3
116	Female	18	26	With	39	2
116	Female	18	27	With	41	5
116	Female	18	28	Without	34	3
116	Female	18	29	Without	23	5
116	Female	18	30	Without	36	3
116	Female	18	31	With	29	6
116	Female	18	32	Without	30	5
116	Female	18	33	Without	33	3
116	Female	18	34	Without	7	4
116	Female	18	35	With	8	3
116	Female	18	36	Without	13	4
116	Female	18	37	Without	27	6
116	Female	18	38	Without	37	5
116	Female	18	39	Without	20	5
116	Female	18	40	Without	19	3
116	Female	18	41	With	15	6
116	Female	18	42	Without	31	5
116	Female	18	43	Without	14	3
116	Female	18	44	Without	11	3
116	Female	18	45	Without	24	4
117	Female	19	1	Without	30	5
117	Female	19	2	Without	21	4
117	Female	19	3	Without	14	3
117	Female	19	4	Without	9	4
117	Female	19	5	Without	42	3
117	Female	19	6	With	43	4
117	Female	19	7	Without	29	5
117	Female	19	8	Without	2	6
117	Female	19	9	Without	39	4
117	Female	19	10	Without	3	3
117	Female	19	11	With	35	3
117	Female	19	12	With	44	6
117	Female	19	13	Without	19	4
117	Female	19	14	With	16	6
117	Female	19	15	With	40	6
117	Female	19	16	Without	32	4
117	Female	19	17	With	13	5
117	Female	19	18	Without	0	6
117	Female	19	19	With	28	6
117	Female	19	20	Without	6	3
117	Female	19	21	With	10	3
117	Female	19	22	Without	23	3
117	Female	19	23	With	20	6
117	Female	19	24	With	7	6
117	Female	19	25	With	26	3
117	Female	19	26	With	12	3
117	Female	19	27	With	25	3
117	Female	19	28	With	24	5
117	Female	19	29	With	41	6
117	Female	19	30	With	37	4
117	Female	19	31	Without	36	2
117	Female	19	32	Without	18	3
117	Female	19	33	Without	1	5
117	Female	19	34	Without	27	4
117	Female	19	35	Without	31	3
117	Female	19	36	Without	22	6
117	Female	19	37	With	17	3
117	Female	19	38	Without	33	4
117	Female	19	39	With	34	6
117	Female	19	40	Without	15	3
117	Female	19	41	Without	4	6
117	Female	19	42	With	5	6
117	Female	19	43	With	11	4
117	Female	19	44	Without	8	3
117	Female	19	45	Without	38	3
118	Female	19	1	Without	29	4
118	Female	19	2	With	21	NaN
118	Female	19	3	Without	31	2
118	Female	19	4	Without	10	4
118	Female	19	5	Without	35	4
118	Female	19	6	With	20	7
118	Female	19	7	Without	26	4
118	Female	19	8	With	27	4
118	Female	19	9	With	12	5
118	Female	19	10	With	32	2
118	Female	19	11	With	19	2
118	Female	19	12	Without	5	6
118	Female	19	13	With	11	7
118	Female	19	14	With	36	6
118	Female	19	15	With	25	7
118	Female	19	16	With	8	7
118	Female	19	17	Without	14	5
118	Female	19	18	Without	13	4
118	Female	19	19	With	24	4
118	Female	19	20	Without	43	5
118	Female	19	21	With	39	2
118	Female	19	22	Without	42	4
118	Female	19	23	With	40	4
118	Female	19	24	With	38	7
118	Female	19	25	Without	16	5
118	Female	19	26	With	9	NaN
118	Female	19	27	Without	0	5
118	Female	19	28	Without	18	3
118	Female	19	29	Without	22	4
118	Female	19	30	Without	15	3
118	Female	19	31	With	34	2
118	Female	19	32	With	28	3
118	Female	19	33	With	44	2
118	Female	19	34	With	7	5
118	Female	19	35	Without	1	3
118	Female	19	36	Without	41	6
118	Female	19	37	With	17	3
118	Female	19	38	Without	4	4
118	Female	19	39	With	6	NaN
118	Female	19	40	Without	23	5
118	Female	19	41	With	30	6
118	Female	19	42	With	3	3
118	Female	19	43	Without	33	4
118	Female	19	44	With	37	7
118	Female	19	45	Without	2	5
119	Female	20	1	Without	31	6
119	Female	20	2	Without	25	5
119	Female	20	3	With	36	5
119	Female	20	4	Without	29	4
119	Female	20	5	With	12	6
119	Female	20	6	Without	42	5
119	Female	20	7	Without	37	4
119	Female	20	8	With	3	6
119	Female	20	9	With	27	5
119	Female	20	10	With	44	5
119	Female	20	11	With	38	5
119	Female	20	12	With	8	6
119	Female	20	13	Without	30	5
119	Female	20	14	With	23	7
119	Female	20	15	With	6	5
119	Female	20	16	Without	39	4
119	Female	20	17	Without	26	3
119	Female	20	18	Without	4	5
119	Female	20	19	With	21	5
119	Female	20	20	With	35	7
119	Female	20	21	Without	32	3
119	Female	20	22	With	34	6
119	Female	20	23	Without	14	4
119	Female	20	24	Without	40	3
119	Female	20	25	Without	0	5
119	Female	20	26	With	19	4
119	Female	20	27	Without	16	4
119	Female	20	28	With	43	6
119	Female	20	29	With	13	5
119	Female	20	30	With	33	4
119	Female	20	31	Without	24	2
119	Female	20	32	Without	7	3
119	Female	20	33	With	1	6
119	Female	20	34	With	28	3
119	Female	20	35	Without	15	3
119	Female	20	36	Without	17	5
119	Female	20	37	Without	9	4
119	Female	20	38	With	2	5
119	Female	20	39	Without	41	4
119	Female	20	40	Without	20	4
119	Female	20	41	With	22	5
119	Female	20	42	Without	5	3
119	Female	20	43	With	10	5
119	Female	20	44	With	18	6
119	Female	20	45	With	11	3
120	Female	19	1	Without	41	5
120	Female	19	2	Without	5	5
120	Female	19	3	With	0	6
120	Female	19	4	With	3	NaN
120	Female	19	5	Without	17	4
120	Female	19	6	Without	43	3
120	Female	19	7	With	11	NaN
120	Female	19	8	Without	26	4
120	Female	19	9	Without	16	3
120	Female	19	10	Without	38	4
120	Female	19	11	Without	42	4
120	Female	19	12	With	7	6
120	Female	19	13	With	32	5
120	Female	19	14	Without	6	2
120	Female	19	15	Without	1	4
120	Female	19	16	Without	28	4
120	Female	19	17	Without	37	3
120	Female	19	18	Without	13	NaN
120	Female	19	19	Without	36	2
120	Female	19	20	With	29	6
120	Female	19	21	With	2	3
120	Female	19	22	Without	12	3
120	Female	19	23	Without	23	3
120	Female	19	24	Without	39	2
120	Female	19	25	With	15	5
120	Female	19	26	Without	4	3
120	Female	19	27	With	10	3
120	Female	19	28	Without	40	1
120	Female	19	29	With	18	6
120	Female	19	30	Without	31	2
120	Female	19	31	With	44	5
120	Female	19	32	With	19	4
120	Female	19	33	With	8	5
120	Female	19	34	Without	24	3
120	Female	19	35	With	30	3
120	Female	19	36	Without	9	2
120	Female	19	37	Without	27	4
120	Female	19	38	With	35	2
120	Female	19	39	With	25	5
120	Female	19	40	Without	14	3
120	Female	19	41	With	21	2
120	Female	19	42	With	20	1
120	Female	19	43	Without	34	4
120	Female	19	44	With	33	3
120	Female	19	45	Without	22	3
121	Female	18	1	With	33	6
121	Female	18	2	Without	42	NaN
121	Female	18	3	Without	25	3
121	Female	18	4	With	3	NaN
121	Female	18	5	With	18	6
121	Female	18	6	Without	10	5
121	Female	18	7	With	35	6
121	Female	18	8	Without	23	5
121	Female	18	9	Without	7	5
121	Female	18	10	With	15	NaN
121	Female	18	11	With	29	5
121	Female	18	12	With	21	5
121	Female	18	13	With	16	5
121	Female	18	14	Without	4	NaN
121	Female	18	15	With	43	NaN
121	Female	18	16	Without	28	4
121	Female	18	17	With	22	6
121	Female	18	18	Without	41	4
121	Female	18	19	With	39	4
121	Female	18	20	With	14	NaN
121	Female	18	21	With	17	4
121	Female	18	22	Without	36	5
121	Female	18	23	Without	44	6
121	Female	18	24	With	31	6
121	Female	18	25	With	26	5
121	Female	18	26	With	27	5
121	Female	18	27	With	24	5
121	Female	18	28	With	13	NaN
121	Female	18	29	Without	37	4
121	Female	18	30	With	19	5
121	Female	18	31	With	5	NaN
121	Female	18	32	Without	20	5
121	Female	18	33	With	6	6
121	Female	18	34	With	34	4
121	Female	18	35	With	38	4
121	Female	18	36	With	11	5
121	Female	18	37	With	40	4
121	Female	18	38	Without	0	6
121	Female	18	39	With	32	5
121	Female	18	40	Without	12	4
121	Female	18	41	With	30	4
121	Female	18	42	Without	2	NaN
121	Female	18	43	With	9	4
121	Female	18	44	With	1	6
121	Female	18	45	With	8	5
122	Female	20	1	With	30	6
122	Female	20	2	With	23	3
122	Female	20	3	With	10	6
122	Female	20	4	Without	21	7
122	Female	20	5	With	41	1
122	Female	20	6	Without	18	7
122	Female	20	7	With	13	7
122	Female	20	8	With	7	7
122	Female	20	9	With	26	5
122	Female	20	10	With	19	5
122	Female	20	11	With	31	5
122	Female	20	12	Without	39	2
122	Female	20	13	Without	28	5
122	Female	20	14	With	20	5
122	Female	20	15	Without	2	6
122	Female	20	16	With	5	7
122	Female	20	17	With	6	7
122	Female	20	18	Without	11	5
122	Female	20	19	With	29	4
122	Female	20	20	Without	24	3
122	Female	20	21	With	42	1
122	Female	20	22	With	43	2
122	Female	20	23	Without	22	6
122	Female	20	24	Without	1	5
122	Female	20	25	With	0	5
122	Female	20	26	Without	15	3
122	Female	20	27	Without	17	6
122	Female	20	28	Without	12	4
122	Female	20	29	Without	14	6
122	Female	20	30	With	32	3
122	Female	20	31	Without	16	3
122	Female	20	32	With	4	7
122	Female	20	33	With	44	1
122	Female	20	34	Without	3	6
122	Female	20	35	Without	25	1
122	Female	20	36	Without	27	7
122	Female	20	37	Without	40	2
122	Female	20	38	With	34	3
122	Female	20	39	Without	38	6
122	Female	20	40	Without	33	2
122	Female	20	41	With	35	3
122	Female	20	42	Without	36	2
122	Female	20	43	With	8	5
122	Female	20	44	Without	9	2
122	Female	20	45	Without	37	1
123	Male	19	1	Without	16	3
123	Male	19	2	Without	38	NaN
123	Male	19	3	Without	34	3
123	Male	19	4	Without	17	2
123	Male	19	5	Without	10	3
123	Male	19	6	With	20	3
123	Male	19	7	With	23	NaN
123	Male	19	8	Without	27	5
123	Male	19	9	Without	12	5
123	Male	19	10	Without	42	2
123	Male	19	11	Without	21	3
123	Male	19	12	With	13	6
123	Male	19	13	Without	2	3
123	Male	19	14	Without	14	3
123	Male	19	15	Without	24	5
123	Male	19	16	Without	0	4
123	Male	19	17	With	28	NaN
123	Male	19	18	With	37	5
123	Male	19	19	Without	3	4
123	Male	19	20	With	30	NaN
123	Male	19	21	Without	1	3
123	Male	19	22	With	36	5
123	Male	19	23	Without	44	4
123	Male	19	24	Without	22	4
123	Male	19	25	Without	43	3
123	Male	19	26	Without	6	3
123	Male	19	27	Without	40	2
123	Male	19	28	With	18	5
123	Male	19	29	Without	8	4
123	Male	19	30	With	41	3
123	Male	19	31	Without	9	2
123	Male	19	32	With	19	5
123	Male	19	33	Without	7	4
123	Male	19	34	With	35	2
123	Male	19	35	With	32	4
123	Male	19	36	With	4	3
123	Male	19	37	With	15	2
123	Male	19	38	Without	31	5
123	Male	19	39	With	33	4
123	Male	19	40	Without	26	5
123	Male	19	41	Without	39	5
123	Male	19	42	With	5	5
123	Male	19	43	With	29	3
123	Male	19	44	With	11	5
123	Male	19	45	With	25	NaN
124	Female	19	1	Without	24	6
124	Female	19	2	With	13	3
124	Female	19	3	Without	1	4
124	Female	19	4	Without	10	5
124	Female	19	5	Without	9	6
124	Female	19	6	With	32	3
124	Female	19	7	With	7	5
124	Female	19	8	Without	43	3
124	Female	19	9	With	12	5
124	Female	19	10	Without	29	3
124	Female	19	11	Without	6	4
124	Female	19	12	With	44	6
124	Female	19	13	Without	16	3
124	Female	19	14	With	36	6
124	Female	19	15	With	17	7
124	Female	19	16	With	41	5
124	Female	19	17	With	8	6
124	Female	19	18	With	2	7
124	Female	19	19	With	11	5
124	Female	19	20	With	4	7
124	Female	19	21	Without	21	3
124	Female	19	22	Without	25	3
124	Female	19	23	Without	34	3
124	Female	19	24	With	19	6
124	Female	19	25	With	40	NaN
124	Female	19	26	With	0	6
124	Female	19	27	With	33	3
124	Female	19	28	Without	3	5
124	Female	19	29	Without	28	5
124	Female	19	30	With	5	3
124	Female	19	31	With	18	5
124	Female	19	32	Without	22	4
124	Female	19	33	With	23	6
124	Female	19	34	Without	35	5
124	Female	19	35	Without	37	3
124	Female	19	36	Without	42	6
124	Female	19	37	With	14	3
124	Female	19	38	Without	31	5
124	Female	19	39	With	20	5
124	Female	19	40	With	30	5
124	Female	19	41	With	27	3
124	Female	19	42	With	26	4
124	Female	19	43	With	39	5
124	Female	19	44	With	38	7
124	Female	19	45	Without	15	5
125	Male	19	1	With	30	4
125	Male	19	2	Without	43	5
125	Male	19	3	With	39	7
125	Male	19	4	With	29	7
125	Male	19	5	Without	31	4
125	Male	19	6	With	4	6
125	Male	19	7	With	33	6
125	Male	19	8	With	1	7
125	Male	19	9	Without	3	4
125	Male	19	10	Without	0	4
125	Male	19	11	With	5	5
125	Male	19	12	Without	35	4
125	Male	19	13	Without	27	4
125	Male	19	14	Without	37	2
125	Male	19	15	Without	41	6
125	Male	19	16	Without	34	3
125	Male	19	17	With	26	6
125	Male	19	18	With	28	6
125	Male	19	19	Without	2	6
125	Male	19	20	Without	25	4
125	Male	19	21	Without	6	3
125	Male	19	22	Without	36	3
125	Male	19	23	With	18	5
125	Male	19	24	With	10	5
125	Male	19	25	With	8	5
125	Male	19	26	With	19	5
125	Male	19	27	With	22	NaN
125	Male	19	28	Without	32	5
125	Male	19	29	Without	7	3
125	Male	19	30	Without	20	2
125	Male	19	31	Without	9	4
125	Male	19	32	With	17	3
125	Male	19	33	With	11	5
125	Male	19	34	Without	14	5
125	Male	19	35	Without	44	2
125	Male	19	36	With	16	3
125	Male	19	37	With	40	3
125	Male	19	38	Without	42	4
125	Male	19	39	With	13	6
125	Male	19	40	Without	15	4
125	Male	19	41	Without	23	3
125	Male	19	42	Without	38	2
125	Male	19	43	Without	21	3
125	Male	19	44	Without	24	2
125	Male	19	45	Without	12	4
126	Male	21	1	With	16	NaN
126	Male	21	2	With	20	2
126	Male	21	3	With	25	2
126	Male	21	4	With	42	1
126	Male	21	5	With	34	2
126	Male	21	6	With	14	NaN
126	Male	21	7	Without	24	NaN
126	Male	21	8	Without	35	NaN
126	Male	21	9	Without	23	NaN
126	Male	21	10	Without	3	NaN
126	Male	21	11	With	18	2
126	Male	21	12	With	11	4
126	Male	21	13	Without	0	1
126	Male	21	14	Without	15	NaN
126	Male	21	15	Without	39	NaN
126	Male	21	16	With	2	4
126	Male	21	17	With	36	2
126	Male	21	18	Without	43	1
126	Male	21	19	With	1	2
126	Male	21	20	Without	26	NaN
126	Male	21	21	With	12	NaN
126	Male	21	22	Without	44	NaN
126	Male	21	23	With	6	6
126	Male	21	24	With	22	5
126	Male	21	25	With	4	NaN
126	Male	21	26	Without	28	NaN
126	Male	21	27	Without	31	NaN
126	Male	21	28	With	13	2
126	Male	21	29	Without	38	NaN
126	Male	21	30	With	7	NaN
126	Male	21	31	With	5	3
126	Male	21	32	Without	10	NaN
126	Male	21	33	Without	33	NaN
126	Male	21	34	Without	27	NaN
126	Male	21	35	Without	40	1
126	Male	21	36	Without	30	NaN
126	Male	21	37	With	29	NaN
126	Male	21	38	With	41	NaN
126	Male	21	39	With	17	2
126	Male	21	40	Without	32	NaN
126	Male	21	41	With	21	NaN
126	Male	21	42	Without	37	NaN
126	Male	21	43	With	9	1
126	Male	21	44	Without	8	NaN
126	Male	21	45	With	19	NaN
127	Female	19	1	With	27	NaN
127	Female	19	2	With	39	5
127	Female	19	3	With	9	NaN
127	Female	19	4	Without	6	3
127	Female	19	5	Without	38	4
127	Female	19	6	With	28	3
127	Female	19	7	Without	33	2
127	Female	19	8	Without	35	6
127	Female	19	9	With	44	4
127	Female	19	10	With	40	6
127	Female	19	11	Without	16	2
127	Female	19	12	Without	23	2
127	Female	19	13	Without	25	3
127	Female	19	14	With	14	7
127	Female	19	15	Without	36	5
127	Female	19	16	Without	8	5
127	Female	19	17	Without	41	3
127	Female	19	18	With	21	NaN
127	Female	19	19	With	4	5
127	Female	19	20	Without	29	3
127	Female	19	21	With	26	3
127	Female	19	22	With	11	NaN
127	Female	19	23	With	31	NaN
127	Female	19	24	Without	15	3
127	Female	19	25	Without	2	2
127	Female	19	26	Without	34	3
127	Female	19	27	Without	37	3
127	Female	19	28	With	3	4
127	Female	19	29	With	43	3
127	Female	19	30	Without	17	2
127	Female	19	31	Without	22	3
127	Female	19	32	Without	30	2
127	Female	19	33	With	19	4
127	Female	19	34	With	32	3
127	Female	19	35	With	18	3
127	Female	19	36	Without	1	5
127	Female	19	37	Without	42	2
127	Female	19	38	With	20	2
127	Female	19	39	With	24	5
127	Female	19	40	Without	12	3
127	Female	19	41	With	13	6
127	Female	19	42	With	5	NaN
127	Female	19	43	With	10	2
127	Female	19	44	Without	0	2
127	Female	19	45	Without	7	4
128	Female	19	1	Without	8	4
128	Female	19	2	Without	10	3
128	Female	19	3	Without	20	3
128	Female	19	4	With	12	7
128	Female	19	5	Without	42	6
128	Female	19	6	Without	16	NaN
128	Female	19	7	Without	30	3
128	Female	19	8	Without	11	4
128	Female	19	9	With	21	4
128	Female	19	10	Without	26	3
128	Female	19	11	Without	27	4
128	Female	19	12	With	4	7
128	Female	19	13	With	5	6
128	Female	19	14	Without	23	3
128	Female	19	15	With	24	7
128	Female	19	16	Without	13	4
128	Female	19	17	With	1	6
128	Female	19	18	Without	40	5
128	Female	19	19	Without	3	4
128	Female	19	20	With	19	5
128	Female	19	21	With	15	2
128	Female	19	22	Without	31	3
128	Female	19	23	With	7	5
128	Female	19	24	With	32	5
128	Female	19	25	With	28	3
128	Female	19	26	Without	22	NaN
128	Female	19	27	Without	33	NaN
128	Female	19	28	Without	29	3
128	Female	19	29	Without	37	4
128	Female	19	30	With	14	4
128	Female	19	31	With	0	7
128	Female	19	32	Without	9	3
128	Female	19	33	With	6	4
128	Female	19	34	With	25	5
128	Female	19	35	With	2	4
128	Female	19	36	With	18	2
128	Female	19	37	With	39	2
128	Female	19	38	With	36	2
128	Female	19	39	Without	35	7
128	Female	19	40	With	43	2
128	Female	19	41	Without	34	3
128	Female	19	42	Without	44	1
128	Female	19	43	Without	41	4
128	Female	19	44	With	38	5
128	Female	19	45	Without	17	3
129	Female	19	1	Without	28	NaN
129	Female	19	2	Without	33	NaN
129	Female	19	3	With	5	NaN
129	Female	19	4	Without	13	NaN
129	Female	19	5	Without	2	7
129	Female	19	6	With	20	NaN
129	Female	19	7	With	24	NaN
129	Female	19	8	Without	34	3
129	Female	19	9	Without	21	3
129	Female	19	10	Without	31	3
129	Female	19	11	Without	19	NaN
129	Female	19	12	With	40	NaN
129	Female	19	13	Without	0	5
129	Female	19	14	With	11	NaN
129	Female	19	15	Without	25	NaN
129	Female	19	16	Without	29	3
129	Female	19	17	With	18	NaN
129	Female	19	18	With	14	NaN
129	Female	19	19	With	8	NaN
129	Female	19	20	With	42	NaN
129	Female	19	21	Without	9	4
129	Female	19	22	With	39	NaN
129	Female	19	23	Without	16	5
129	Female	19	24	With	44	NaN
129	Female	19	25	With	27	NaN
129	Female	19	26	With	43	NaN
129	Female	19	27	Without	26	NaN
129	Female	19	28	With	23	4
129	Female	19	29	Without	38	5
129	Female	19	30	With	30	3
129	Female	19	31	Without	1	4
129	Female	19	32	Without	7	3
129	Female	19	33	With	4	NaN
129	Female	19	34	Without	37	4
129	Female	19	35	Without	17	2
129	Female	19	36	Without	41	5
129	Female	19	37	With	36	2
129	Female	19	38	With	35	NaN
129	Female	19	39	Without	12	6
129	Female	19	40	Without	10	6
129	Female	19	41	With	6	NaN
129	Female	19	42	With	3	NaN
129	Female	19	43	Without	22	4
129	Female	19	44	Without	32	3
129	Female	19	45	Without	15	3
130	Female	19	1	With	21	6
130	Female	19	2	With	24	6
130	Female	19	3	Without	17	3
130	Female	19	4	Without	13	5
130	Female	19	5	Without	14	5
130	Female	19	6	With	12	3
130	Female	19	7	With	16	5
130	Female	19	8	With	18	6
130	Female	19	9	With	30	4
130	Female	19	10	Without	34	3
130	Female	19	11	Without	5	3
130	Female	19	12	Without	35	4
130	Female	19	13	Without	22	5
130	Female	19	14	With	19	NaN
130	Female	19	15	With	6	7
130	Female	19	16	With	1	7
130	Female	19	17	Without	9	6
130	Female	19	18	Without	37	5
130	Female	19	19	With	28	6
130	Female	19	20	With	31	5
130	Female	19	21	With	8	3
130	Female	19	22	Without	43	3
130	Female	19	23	With	15	NaN
130	Female	19	24	Without	10	4
130	Female	19	25	Without	27	5
130	Female	19	26	Without	44	2
130	Female	19	27	With	4	5
130	Female	19	28	With	11	3
130	Female	19	29	Without	23	5
130	Female	19	30	Without	0	4
130	Female	19	31	Without	26	2
130	Female	19	32	With	36	6
130	Female	19	33	Without	39	6
130	Female	19	34	Without	41	5
130	Female	19	35	With	38	2
130	Female	19	36	Without	32	5
130	Female	19	37	With	25	2
130	Female	19	38	With	7	5
130	Female	19	39	Without	33	6
130	Female	19	40	Without	20	3
130	Female	19	41	Without	40	4
130	Female	19	42	With	42	5
130	Female	19	43	Without	2	4
130	Female	19	44	With	3	6
130	Female	19	45	Without	29	5
131	Female	18	1	With	10	7
131	Female	18	2	Without	5	6
131	Female	18	3	With	17	1
131	Female	18	4	With	34	7
131	Female	18	5	With	7	6
131	Female	18	6	Without	30	2
131	Female	18	7	Without	33	2
131	Female	18	8	Without	19	5
131	Female	18	9	Without	9	2
131	Female	18	10	With	2	1
131	Female	18	11	Without	32	NaN
131	Female	18	12	With	29	7
131	Female	18	13	With	1	7
131	Female	18	14	Without	26	4
131	Female	18	15	With	12	7
131	Female	18	16	Without	15	4
131	Female	18	17	With	24	4
131	Female	18	18	Without	44	5
131	Female	18	19	Without	6	NaN
[truncated: 2,501 more rows]
