# Supplementary material for: Facial Cosmetics and Attractiveness: Comparing the Effect Sizes of Professionally-Applied Cosmetics and Identity
Source: PLoS One. 2016 Oct 11;11(10):e0164218. doi: 10.1371/journal.pone.0164218 (PMC5058481; doi:10.1371/journal.pone.0164218)
Supplement: S3 Dataset — Sheet 1 contains the quantity data from Study 1, and Sheet 2 contains the quantity data for Study 2. Participants compared each model without and with cosmetics, indicating how much cosmetics the faces were wearing. (XLS) [file pone.0164218.s003.xls]

## Sheet: Quantity Study 1
Participant ID	Participant Sex	Participant Age	Model ID	Presentation Order	Quantity Rating
176	Female	22	1	25	2
176	Female	22	2	22	3
176	Female	22	3	24	5
176	Female	22	4	30	4
176	Female	22	5	29	5
176	Female	22	6	7	2
176	Female	22	7	32	3
176	Female	22	8	10	4
176	Female	22	9	21	6
176	Female	22	10	2	7
176	Female	22	11	17	5
176	Female	22	12	1	7
176	Female	22	13	3	7
176	Female	22	14	6	7
176	Female	22	15	31	7
176	Female	22	16	8	5
176	Female	22	17	9	6
176	Female	22	18	18	2
176	Female	22	19	12	2
176	Female	22	20	27	3
176	Female	22	21	20	6
176	Female	22	22	23	3
176	Female	22	23	26	2
176	Female	22	24	16	7
176	Female	22	25	4	6
176	Female	22	26	28	4
176	Female	22	27	19	1
176	Female	22	28	14	4
176	Female	22	29	13	3
176	Female	22	30	11	5
176	Female	22	31	15	1
176	Female	22	32	0	7
176	Female	22	33	5	5
180	Female	19	1	3	6
180	Female	19	2	15	3
180	Female	19	3	11	4
180	Female	19	4	27	6
180	Female	19	5	31	3
180	Female	19	6	10	3
180	Female	19	7	1	7
180	Female	19	8	13	5
180	Female	19	9	19	6
180	Female	19	10	22	7
180	Female	19	11	21	7
180	Female	19	12	17	3
180	Female	19	13	5	6
180	Female	19	14	4	7
180	Female	19	15	16	7
180	Female	19	16	26	7
180	Female	19	17	30	7
180	Female	19	18	18	2
180	Female	19	19	23	3
180	Female	19	20	2	7
180	Female	19	21	29	7
180	Female	19	22	14	5
180	Female	19	23	8	6
180	Female	19	24	25	7
180	Female	19	25	28	6
180	Female	19	26	32	3
180	Female	19	27	0	5
180	Female	19	28	20	6
180	Female	19	29	24	7
180	Female	19	30	6	7
180	Female	19	31	9	3
180	Female	19	32	12	5
180	Female	19	33	7	7
184	Female	21	1	32	1
184	Female	21	2	24	2
184	Female	21	3	30	5
184	Female	21	4	22	3
184	Female	21	5	11	6
184	Female	21	6	20	2
184	Female	21	7	7	3
184	Female	21	8	6	5
184	Female	21	9	18	6
184	Female	21	10	2	7
184	Female	21	11	29	6
184	Female	21	12	25	4
184	Female	21	13	19	7
184	Female	21	14	9	2
184	Female	21	15	23	7
184	Female	21	16	8	6
184	Female	21	17	12	7
184	Female	21	18	15	2
184	Female	21	19	1	6
184	Female	21	20	26	5
184	Female	21	21	17	7
184	Female	21	22	0	5
184	Female	21	23	27	3
184	Female	21	24	28	7
184	Female	21	25	4	5
184	Female	21	26	16	5
184	Female	21	27	13	2
184	Female	21	28	3	7
184	Female	21	29	10	6
184	Female	21	30	5	7
184	Female	21	31	14	3
184	Female	21	32	31	3
184	Female	21	33	21	6
186	Female	21	1	17	6
186	Female	21	2	25	6
186	Female	21	3	32	6
186	Female	21	4	15	6
186	Female	21	5	22	6
186	Female	21	6	8	5
186	Female	21	7	5	6
186	Female	21	8	16	4
186	Female	21	9	20	7
186	Female	21	10	3	7
186	Female	21	11	31	7
186	Female	21	12	18	7
186	Female	21	13	26	7
186	Female	21	14	9	4
186	Female	21	15	6	7
186	Female	21	16	10	7
186	Female	21	17	0	7
186	Female	21	18	21	6
186	Female	21	19	12	5
186	Female	21	20	4	6
186	Female	21	21	1	7
186	Female	21	22	29	5
186	Female	21	23	14	6
186	Female	21	24	23	7
186	Female	21	25	27	6
186	Female	21	26	30	6
186	Female	21	27	24	5
186	Female	21	28	19	7
186	Female	21	29	11	5
186	Female	21	30	13	7
186	Female	21	31	2	6
186	Female	21	32	28	7
186	Female	21	33	7	6
187	Female	19	1	18	5
187	Female	19	2	31	1
187	Female	19	3	28	3
187	Female	19	4	29	3
187	Female	19	5	6	6
187	Female	19	6	12	2
187	Female	19	7	22	3
187	Female	19	8	16	4
187	Female	19	9	24	5
187	Female	19	10	13	4
187	Female	19	11	8	5
187	Female	19	12	14	4
187	Female	19	13	23	3
187	Female	19	14	10	4
187	Female	19	15	7	5
187	Female	19	16	17	5
187	Female	19	17	19	3
187	Female	19	18	9	3
187	Female	19	19	20	2
187	Female	19	20	26	4
187	Female	19	21	3	7
187	Female	19	22	32	1
187	Female	19	23	30	2
187	Female	19	24	21	5
187	Female	19	25	4	7
187	Female	19	26	5	6
187	Female	19	27	27	3
187	Female	19	28	1	6
187	Female	19	29	15	4
187	Female	19	30	2	6
187	Female	19	31	11	3
187	Female	19	32	25	5
187	Female	19	33	0	7
189	Female	19	1	25	3
189	Female	19	2	32	2
189	Female	19	3	15	5
189	Female	19	4	14	5
189	Female	19	5	27	3
189	Female	19	6	16	3
189	Female	19	7	6	5
189	Female	19	8	12	5
189	Female	19	9	10	6
189	Female	19	10	20	6
189	Female	19	11	8	7
189	Female	19	12	3	6
189	Female	19	13	24	5
189	Female	19	14	2	4
189	Female	19	15	13	7
189	Female	19	16	23	5
189	Female	19	17	17	6
189	Female	19	18	19	4
189	Female	19	19	31	2
189	Female	19	20	28	3
189	Female	19	21	29	5
189	Female	19	22	21	4
189	Female	19	23	26	4
189	Female	19	24	30	5
189	Female	19	25	11	5
189	Female	19	26	4	4
189	Female	19	27	18	5
189	Female	19	28	0	6
189	Female	19	29	7	4
189	Female	19	30	22	5
189	Female	19	31	9	4
189	Female	19	32	1	6
189	Female	19	33	5	6
192	Female	20	1	15	2
192	Female	20	2	28	1
192	Female	20	3	3	6
192	Female	20	4	26	3
192	Female	20	5	25	4
192	Female	20	6	30	1
192	Female	20	7	32	5
192	Female	20	8	20	3
192	Female	20	9	2	7
192	Female	20	10	23	4
192	Female	20	11	10	7
192	Female	20	12	4	5
192	Female	20	13	31	5
192	Female	20	14	19	1
192	Female	20	15	0	7
192	Female	20	16	16	5
192	Female	20	17	17	5
192	Female	20	18	27	2
192	Female	20	19	13	1
192	Female	20	20	14	1
192	Female	20	21	6	5
192	Female	20	22	1	6
192	Female	20	23	8	3
192	Female	20	24	5	7
192	Female	20	25	9	6
192	Female	20	26	11	2
192	Female	20	27	29	1
192	Female	20	28	7	4
192	Female	20	29	12	1
192	Female	20	30	22	3
192	Female	20	31	18	1
192	Female	20	32	24	3
192	Female	20	33	21	4
196	Female	20	1	26	5
196	Female	20	2	27	3
196	Female	20	3	19	7
196	Female	20	4	22	4
196	Female	20	5	23	5
196	Female	20	6	20	3
196	Female	20	7	6	5
196	Female	20	8	3	6
196	Female	20	9	10	6
196	Female	20	10	0	6
196	Female	20	11	5	7
196	Female	20	12	30	5
196	Female	20	13	16	6
196	Female	20	14	31	3
196	Female	20	15	15	6
196	Female	20	16	7	6
196	Female	20	17	29	5
196	Female	20	18	2	5
196	Female	20	19	9	7
196	Female	20	20	17	5
196	Female	20	21	11	6
196	Female	20	22	8	6
196	Female	20	23	12	5
196	Female	20	24	1	7
196	Female	20	25	4	7
196	Female	20	26	25	4
196	Female	20	27	21	3
196	Female	20	28	18	7
196	Female	20	29	14	5
196	Female	20	30	28	6
196	Female	20	31	24	4
196	Female	20	32	13	5
196	Female	20	33	32	6
199	Female	19	1	25	4
199	Female	19	2	8	4
199	Female	19	3	32	5
199	Female	19	4	14	6
199	Female	19	5	26	6
199	Female	19	6	22	3
199	Female	19	7	20	4
199	Female	19	8	28	5
199	Female	19	9	30	6
199	Female	19	10	16	5
199	Female	19	11	5	5
199	Female	19	12	17	5
199	Female	19	13	7	6
199	Female	19	14	3	6
199	Female	19	15	4	6
199	Female	19	16	15	5
199	Female	19	17	18	6
199	Female	19	18	19	4
199	Female	19	19	21	4
199	Female	19	20	9	5
199	Female	19	21	1	6
199	Female	19	22	24	5
199	Female	19	23	6	4
199	Female	19	24	0	7
199	Female	19	25	13	6
199	Female	19	26	11	5
199	Female	19	27	10	5
199	Female	19	28	23	5
199	Female	19	29	27	5
199	Female	19	30	2	5
199	Female	19	31	31	4
199	Female	19	32	29	4
199	Female	19	33	12	6
203	Female	19	1	14	5
203	Female	19	2	24	5
203	Female	19	3	32	7
203	Female	19	4	3	7
203	Female	19	5	9	7
203	Female	19	6	4	5
203	Female	19	7	16	5
203	Female	19	8	20	6
203	Female	19	9	17	7
203	Female	19	10	19	5
203	Female	19	11	6	7
203	Female	19	12	25	7
203	Female	19	13	1	7
203	Female	19	14	29	1
203	Female	19	15	2	7
203	Female	19	16	13	7
203	Female	19	17	10	7
203	Female	19	18	22	5
203	Female	19	19	15	5
203	Female	19	20	26	5
203	Female	19	21	8	7
203	Female	19	22	31	2
203	Female	19	23	18	5
203	Female	19	24	28	7
203	Female	19	25	5	6
203	Female	19	26	23	6
203	Female	19	27	12	5
203	Female	19	28	27	6
203	Female	19	29	30	4
203	Female	19	30	11	7
203	Female	19	31	0	6
203	Female	19	32	21	6
203	Female	19	33	7	7
204	Female	20	1	20	5
204	Female	20	2	14	3
204	Female	20	3	19	7
204	Female	20	4	6	6
204	Female	20	5	26	6
204	Female	20	6	5	3
204	Female	20	7	24	5
204	Female	20	8	11	6
204	Female	20	9	10	5
204	Female	20	10	29	6
204	Female	20	11	12	7
204	Female	20	12	31	6
204	Female	20	13	4	7
204	Female	20	14	3	4
204	Female	20	15	30	7
204	Female	20	16	1	7
204	Female	20	17	28	7
204	Female	20	18	16	6
204	Female	20	19	9	4
204	Female	20	20	32	4
204	Female	20	21	22	6
204	Female	20	22	27	4
204	Female	20	23	13	5
204	Female	20	24	23	7
204	Female	20	25	0	7
204	Female	20	26	7	5
204	Female	20	27	17	6
204	Female	20	28	18	6
204	Female	20	29	25	5
204	Female	20	30	8	7
204	Female	20	31	21	3
204	Female	20	32	15	5
204	Female	20	33	2	7
205	Female	22	1	18	4
205	Female	22	2	6	3
205	Female	22	3	30	6
205	Female	22	4	11	5
205	Female	22	5	3	6
205	Female	22	6	5	3
205	Female	22	7	29	4
205	Female	22	8	17	5
205	Female	22	9	31	4
205	Female	22	10	27	6
205	Female	22	11	10	6
205	Female	22	12	4	5
205	Female	22	13	28	3
205	Female	22	14	1	3
205	Female	22	15	14	6
205	Female	22	16	32	3
205	Female	22	17	15	7
205	Female	22	18	12	1
205	Female	22	19	24	3
205	Female	22	20	0	5
205	Female	22	21	2	6
205	Female	22	22	16	2
205	Female	22	23	9	2
205	Female	22	24	22	7
205	Female	22	25	25	6
205	Female	22	26	8	4
205	Female	22	27	7	2
205	Female	22	28	26	6
205	Female	22	29	20	5
205	Female	22	30	13	6
205	Female	22	31	19	2
205	Female	22	32	23	5
205	Female	22	33	21	3
218	Male	18	1	19	4
218	Male	18	2	25	2
218	Male	18	3	22	6
218	Male	18	4	14	3
218	Male	18	5	15	4
218	Male	18	6	21	2
218	Male	18	7	13	4
218	Male	18	8	23	5
218	Male	18	9	7	7
218	Male	18	10	9	4
218	Male	18	11	27	6
218	Male	18	12	32	4
218	Male	18	13	12	5
218	Male	18	14	30	5
218	Male	18	15	5	7
218	Male	18	16	1	6
218	Male	18	17	11	7
218	Male	18	18	3	5
218	Male	18	19	31	1
218	Male	18	20	26	4
218	Male	18	21	24	5
218	Male	18	22	29	5
218	Male	18	23	8	1
218	Male	18	24	17	5
218	Male	18	25	28	5
218	Male	18	26	4	5
218	Male	18	27	0	5
218	Male	18	28	2	5
218	Male	18	29	18	5
218	Male	18	30	16	5
218	Male	18	31	10	1
218	Male	18	32	20	4
218	Male	18	33	6	7
223	Male	20	1	31	5
223	Male	20	2	8	3
223	Male	20	3	23	6
223	Male	20	4	21	5
223	Male	20	5	7	7
223	Male	20	6	3	4
223	Male	20	7	17	6
223	Male	20	8	10	4
223	Male	20	9	16	6
223	Male	20	10	1	5
223	Male	20	11	30	7
223	Male	20	12	6	4
223	Male	20	13	5	6
223	Male	20	14	20	6
223	Male	20	15	22	7
223	Male	20	16	29	5
223	Male	20	17	13	7
223	Male	20	18	26	6
223	Male	20	19	15	5
223	Male	20	20	28	6
223	Male	20	21	14	6
223	Male	20	22	2	4
223	Male	20	23	11	2
223	Male	20	24	12	7
223	Male	20	25	25	6
223	Male	20	26	9	3
223	Male	20	27	24	2
223	Male	20	28	0	6
223	Male	20	29	4	6
223	Male	20	30	27	5
223	Male	20	31	18	5
223	Male	20	32	19	5
223	Male	20	33	32	6
224	Male	20	1	30	3
224	Male	20	2	0	5
224	Male	20	3	3	7
224	Male	20	4	22	6
224	Male	20	5	27	6
224	Male	20	6	7	3
224	Male	20	7	18	5
224	Male	20	8	15	5
224	Male	20	9	26	7
224	Male	20	10	6	6
224	Male	20	11	23	7
224	Male	20	12	10	5
224	Male	20	13	14	5
224	Male	20	14	32	7
224	Male	20	15	2	7
224	Male	20	16	9	6
224	Male	20	17	4	7
224	Male	20	18	5	6
224	Male	20	19	19	2
224	Male	20	20	25	5
224	Male	20	21	29	5
224	Male	20	22	21	3
224	Male	20	23	16	3
224	Male	20	24	8	7
224	Male	20	25	1	7
224	Male	20	26	20	4
224	Male	20	27	31	3
224	Male	20	28	11	6
224	Male	20	29	12	5
224	Male	20	30	28	7
224	Male	20	31	13	3
224	Male	20	32	24	6
224	Male	20	33	17	6

## Sheet: Quantity Study 2
Participant ID	Participant Sex	Participant Age	Model ID	Presentation Order	Quantity Rating
172	Female	19	1	28	5
172	Female	19	2	25	5
172	Female	19	3	23	5
172	Female	19	4	18	5
172	Female	19	5	0	6
172	Female	19	6	2	5
172	Female	19	7	22	6
172	Female	19	8	37	2
172	Female	19	9	31	1
172	Female	19	10	41	2
172	Female	19	11	30	6
172	Female	19	12	16	3
172	Female	19	13	35	2
172	Female	19	14	9	2
172	Female	19	15	32	2
172	Female	19	16	40	5
172	Female	19	17	12	3
172	Female	19	18	36	5
172	Female	19	19	24	3
172	Female	19	20	1	7
172	Female	19	21	3	5
172	Female	19	22	7	2
172	Female	19	23	4	3
172	Female	19	24	33	4
172	Female	19	25	17	2
172	Female	19	26	39	5
172	Female	19	27	34	2
172	Female	19	28	6	4
172	Female	19	29	29	2
172	Female	19	30	15	1
172	Female	19	31	19	1
172	Female	19	32	38	4
172	Female	19	33	26	4
172	Female	19	34	14	1
172	Female	19	35	8	4
172	Female	19	36	13	6
172	Female	19	37	21	3
172	Female	19	38	10	1
172	Female	19	39	43	5
172	Female	19	40	5	3
172	Female	19	41	27	3
172	Female	19	42	42	7
172	Female	19	43	44	3
172	Female	19	44	20	3
172	Female	19	45	11	1
177	Female	22	1	8	7
177	Female	22	2	17	7
177	Female	22	3	40	3
177	Female	22	4	32	5
177	Female	22	5	2	6
177	Female	22	6	19	6
177	Female	22	7	11	7
177	Female	22	8	34	3
177	Female	22	9	1	3
177	Female	22	10	36	5
177	Female	22	11	15	7
177	Female	22	12	26	3
177	Female	22	13	18	5
177	Female	22	14	30	3
177	Female	22	15	24	4
177	Female	22	16	22	6
177	Female	22	17	9	5
177	Female	22	18	25	3
177	Female	22	19	20	6
177	Female	22	20	42	7
177	Female	22	21	29	7
177	Female	22	22	6	4
177	Female	22	23	44	5
177	Female	22	24	13	4
177	Female	22	25	33	1
177	Female	22	26	21	7
177	Female	22	27	4	2
177	Female	22	28	27	4
177	Female	22	29	37	1
177	Female	22	30	39	2
177	Female	22	31	16	7
177	Female	22	32	43	3
177	Female	22	33	23	4
177	Female	22	34	12	3
177	Female	22	35	14	7
177	Female	22	36	35	6
177	Female	22	37	41	4
177	Female	22	38	31	2
177	Female	22	39	28	5
177	Female	22	40	5	6
177	Female	22	41	0	4
177	Female	22	42	38	7
177	Female	22	43	7	5
177	Female	22	44	3	5
177	Female	22	45	10	4
181	Female	22	1	11	4
181	Female	22	2	19	5
181	Female	22	3	31	4
181	Female	22	4	21	4
181	Female	22	5	1	7
181	Female	22	6	14	7
181	Female	22	7	30	4
181	Female	22	8	2	2
181	Female	22	9	12	1
181	Female	22	10	22	2
181	Female	22	11	17	6
181	Female	22	12	35	5
181	Female	22	13	23	3
181	Female	22	14	29	2
181	Female	22	15	15	5
181	Female	22	16	6	3
181	Female	22	17	16	4
181	Female	22	18	42	4
181	Female	22	19	36	3
181	Female	22	20	9	6
181	Female	22	21	25	7
181	Female	22	22	28	2
181	Female	22	23	32	4
181	Female	22	24	40	5
181	Female	22	25	3	1
181	Female	22	26	38	6
181	Female	22	27	13	2
181	Female	22	28	20	3
181	Female	22	29	4	1
181	Female	22	30	39	1
181	Female	22	31	27	2
181	Female	22	32	0	6
181	Female	22	33	10	3
181	Female	22	34	18	3
181	Female	22	35	37	5
181	Female	22	36	26	7
181	Female	22	37	41	4
181	Female	22	38	44	4
181	Female	22	39	8	4
181	Female	22	40	33	3
181	Female	22	41	24	1
181	Female	22	42	5	7
181	Female	22	43	34	3
181	Female	22	44	7	2
181	Female	22	45	43	2
185	Female	22	1	4	5
185	Female	22	2	31	7
185	Female	22	3	6	5
185	Female	22	4	41	6
185	Female	22	5	21	7
185	Female	22	6	33	7
185	Female	22	7	7	7
185	Female	22	8	16	3
185	Female	22	9	39	2
185	Female	22	10	14	4
185	Female	22	11	38	7
185	Female	22	12	27	7
185	Female	22	13	23	4
185	Female	22	14	44	6
185	Female	22	15	2	5
185	Female	22	16	17	7
185	Female	22	17	24	6
185	Female	22	18	12	7
185	Female	22	19	18	7
185	Female	22	20	30	7
185	Female	22	21	13	7
185	Female	22	22	25	4
185	Female	22	23	26	5
185	Female	22	24	20	6
185	Female	22	25	40	5
185	Female	22	26	15	7
185	Female	22	27	34	5
185	Female	22	28	19	5
185	Female	22	29	3	4
185	Female	22	30	11	4
185	Female	22	31	42	6
185	Female	22	32	8	7
185	Female	22	33	5	7
185	Female	22	34	32	6
185	Female	22	35	35	5
185	Female	22	36	36	7
185	Female	22	37	1	7
185	Female	22	38	0	7
185	Female	22	39	43	7
185	Female	22	40	10	6
185	Female	22	41	37	3
185	Female	22	42	29	7
185	Female	22	43	22	7
185	Female	22	44	9	7
185	Female	22	45	28	4
188	Female	21	1	33	5
188	Female	21	2	10	5
188	Female	21	3	7	5
188	Female	21	4	15	5
188	Female	21	5	43	5
188	Female	21	6	8	6
188	Female	21	7	5	7
188	Female	21	8	14	4
188	Female	21	9	32	3
188	Female	21	10	9	6
188	Female	21	11	22	6
188	Female	21	12	21	6
188	Female	21	13	40	5
188	Female	21	14	37	5
188	Female	21	15	34	4
188	Female	21	16	25	5
188	Female	21	17	3	4
188	Female	21	18	36	3
188	Female	21	19	24	5
188	Female	21	20	38	7
188	Female	21	21	31	7
188	Female	21	22	28	5
188	Female	21	23	2	7
188	Female	21	24	17	5
188	Female	21	25	26	5
188	Female	21	26	6	7
188	Female	21	27	4	4
188	Female	21	28	12	5
188	Female	21	29	1	5
188	Female	21	30	0	6
188	Female	21	31	18	5
188	Female	21	32	29	6
188	Female	21	33	41	5
188	Female	21	34	35	2
188	Female	21	35	20	3
188	Female	21	36	30	7
188	Female	21	37	27	5
188	Female	21	38	42	5
188	Female	21	39	44	6
188	Female	21	40	39	5
188	Female	21	41	13	2
188	Female	21	42	11	7
188	Female	21	43	16	3
188	Female	21	44	19	3
188	Female	21	45	23	4
191	Female	21	1	11	3
191	Female	21	2	26	6
191	Female	21	3	1	3
191	Female	21	4	34	6
191	Female	21	5	6	5
191	Female	21	6	32	6
191	Female	21	7	42	5
191	Female	21	8	36	4
191	Female	21	9	24	1
191	Female	21	10	8	2
191	Female	21	11	7	6
191	Female	21	12	20	5
191	Female	21	13	21	3
191	Female	21	14	10	4
191	Female	21	15	12	4
191	Female	21	16	15	4
191	Female	21	17	25	3
191	Female	21	18	38	6
191	Female	21	19	41	5
191	Female	21	20	14	7
191	Female	21	21	33	7
191	Female	21	22	19	5
191	Female	21	23	31	5
191	Female	21	24	40	5
191	Female	21	25	9	2
191	Female	21	26	23	5
191	Female	21	27	30	3
191	Female	21	28	2	4
191	Female	21	29	39	4
191	Female	21	30	43	4
191	Female	21	31	29	4
191	Female	21	32	44	4
191	Female	21	33	5	4
191	Female	21	34	27	2
191	Female	21	35	13	5
191	Female	21	36	3	7
191	Female	21	37	22	4
191	Female	21	38	18	4
191	Female	21	39	4	6
191	Female	21	40	0	5
191	Female	21	41	28	2
191	Female	21	42	37	7
191	Female	21	43	16	4
191	Female	21	44	35	4
191	Female	21	45	17	5
193	Female	22	1	19	4
193	Female	22	2	43	4
193	Female	22	3	2	5
193	Female	22	4	27	4
193	Female	22	5	40	6
193	Female	22	6	38	4
193	Female	22	7	24	4
193	Female	22	8	6	3
193	Female	22	9	42	4
193	Female	22	10	34	3
193	Female	22	11	41	6
193	Female	22	12	22	5
193	Female	22	13	3	6
193	Female	22	14	23	5
193	Female	22	15	29	2
193	Female	22	16	7	4
193	Female	22	17	0	2
193	Female	22	18	33	4
193	Female	22	19	17	5
193	Female	22	20	20	7
193	Female	22	21	36	4
193	Female	22	22	25	4
193	Female	22	23	5	5
193	Female	22	24	1	4
193	Female	22	25	15	2
193	Female	22	26	16	6
193	Female	22	27	18	3
193	Female	22	28	32	3
193	Female	22	29	9	4
193	Female	22	30	11	3
193	Female	22	31	26	5
193	Female	22	32	44	3
193	Female	22	33	39	4
193	Female	22	34	28	2
193	Female	22	35	30	4
193	Female	22	36	35	5
193	Female	22	37	4	5
193	Female	22	38	13	5
193	Female	22	39	12	4
193	Female	22	40	31	2
193	Female	22	41	14	2
193	Female	22	42	10	7
193	Female	22	43	8	6
193	Female	22	44	21	3
193	Female	22	45	37	2
195	Female	19	1	35	3
195	Female	19	2	44	4
195	Female	19	3	12	4
195	Female	19	4	15	3
195	Female	19	5	24	5
195	Female	19	6	34	6
195	Female	19	7	29	5
195	Female	19	8	26	2
195	Female	19	9	8	2
195	Female	19	10	22	2
195	Female	19	11	23	5
195	Female	19	12	14	2
195	Female	19	13	2	3
195	Female	19	14	39	4
195	Female	19	15	30	4
195	Female	19	16	42	4
195	Female	19	17	41	3
195	Female	19	18	32	5
195	Female	19	19	28	1
195	Female	19	20	37	7
195	Female	19	21	3	7
195	Female	19	22	17	4
195	Female	19	23	31	4
195	Female	19	24	4	4
195	Female	19	25	5	4
195	Female	19	26	9	5
195	Female	19	27	27	1
195	Female	19	28	40	3
195	Female	19	29	10	2
195	Female	19	30	33	4
195	Female	19	31	11	3
195	Female	19	32	36	4
195	Female	19	33	25	5
195	Female	19	34	19	1
195	Female	19	35	38	5
195	Female	19	36	6	7
195	Female	19	37	13	2
195	Female	19	38	1	5
195	Female	19	39	16	4
195	Female	19	40	18	4
195	Female	19	41	20	1
195	Female	19	42	0	7
195	Female	19	43	21	2
195	Female	19	44	7	4
195	Female	19	45	43	3
197	Female	21	1	16	5
197	Female	21	2	31	6
197	Female	21	3	26	4
197	Female	21	4	28	5
197	Female	21	5	13	5
197	Female	21	6	37	5
197	Female	21	7	39	4
197	Female	21	8	35	3
197	Female	21	9	15	1
197	Female	21	10	10	3
197	Female	21	11	41	6
197	Female	21	12	11	6
197	Female	21	13	42	3
197	Female	21	14	19	4
197	Female	21	15	21	4
197	Female	21	16	12	4
197	Female	21	17	3	4
197	Female	21	18	38	3
197	Female	21	19	14	2
197	Female	21	20	43	7
197	Female	21	21	33	7
197	Female	21	22	25	3
197	Female	21	23	4	3
197	Female	21	24	27	4
197	Female	21	25	20	2
197	Female	21	26	44	5
197	Female	21	27	24	1
197	Female	21	28	5	2
197	Female	21	29	36	4
197	Female	21	30	6	1
197	Female	21	31	18	5
197	Female	21	32	40	5
197	Female	21	33	7	4
197	Female	21	34	34	4
197	Female	21	35	8	5
197	Female	21	36	2	6
197	Female	21	37	30	3
197	Female	21	38	1	3
197	Female	21	39	0	5
197	Female	21	40	9	5
197	Female	21	41	23	2
197	Female	21	42	32	7
197	Female	21	43	22	3
197	Female	21	44	29	4
197	Female	21	45	17	3
198	Female	19	1	5	3
198	Female	19	2	41	6
198	Female	19	3	31	4
198	Female	19	4	37	3
198	Female	19	5	44	5
198	Female	19	6	36	7
198	Female	19	7	14	6
198	Female	19	8	33	2
198	Female	19	9	10	1
198	Female	19	10	35	5
198	Female	19	11	26	7
198	Female	19	12	25	5
198	Female	19	13	21	2
198	Female	19	14	2	5
198	Female	19	15	34	5
198	Female	19	16	6	3
198	Female	19	17	32	2
198	Female	19	18	38	4
198	Female	19	19	23	3
198	Female	19	20	9	7
198	Female	19	21	40	6
198	Female	19	22	13	3
198	Female	19	23	18	5
198	Female	19	24	4	6
198	Female	19	25	3	5
198	Female	19	26	39	6
198	Female	19	27	15	2
198	Female	19	28	17	5
198	Female	19	29	19	3
198	Female	19	30	42	1
198	Female	19	31	27	5
198	Female	19	32	1	5
198	Female	19	33	16	4
198	Female	19	34	22	2
198	Female	19	35	12	6
198	Female	19	36	43	7
198	Female	19	37	24	3
198	Female	19	38	0	4
198	Female	19	39	7	4
198	Female	19	40	29	5
198	Female	19	41	8	2
198	Female	19	42	11	7
198	Female	19	43	30	3
198	Female	19	44	28	5
198	Female	19	45	20	1
201	Female	20	1	27	2
201	Female	20	2	42	4
201	Female	20	3	10	1
201	Female	20	4	5	5
201	Female	20	5	17	5
201	Female	20	6	8	6
201	Female	20	7	38	3
201	Female	20	8	30	1
201	Female	20	9	11	1
201	Female	20	10	29	1
201	Female	20	11	16	5
201	Female	20	12	3	3
201	Female	20	13	22	1
201	Female	20	14	25	1
201	Female	20	15	2	3
201	Female	20	16	23	2
201	Female	20	17	19	3
201	Female	20	18	44	4
201	Female	20	19	34	1
201	Female	20	20	35	6
201	Female	20	21	9	7
201	Female	20	22	39	2
201	Female	20	23	31	2
201	Female	20	24	40	1
201	Female	20	25	37	1
201	Female	20	26	6	6
201	Female	20	27	36	1
201	Female	20	28	24	2
201	Female	20	29	33	2
201	Female	20	30	41	1
201	Female	20	31	7	4
201	Female	20	32	14	3
201	Female	20	33	20	2
201	Female	20	34	0	3
201	Female	20	35	1	5
201	Female	20	36	4	7
201	Female	20	37	43	3
201	Female	20	38	21	1
201	Female	20	39	28	1
201	Female	20	40	15	3
201	Female	20	41	13	1
201	Female	20	42	26	6
201	Female	20	43	18	2
201	Female	20	44	12	2
201	Female	20	45	32	2
202	Female	19	1	3	2
202	Female	19	2	30	4
202	Female	19	3	4	4
202	Female	19	4	28	3
202	Female	19	5	39	5
202	Female	19	6	17	4
202	Female	19	7	44	5
202	Female	19	8	29	3
202	Female	19	9	12	3
202	Female	19	10	0	4
202	Female	19	11	22	5
202	Female	19	12	1	5
202	Female	19	13	34	4
202	Female	19	14	23	5
202	Female	19	15	7	4
202	Female	19	16	20	5
202	Female	19	17	9	5
202	Female	19	18	25	5
202	Female	19	19	6	6
202	Female	19	20	8	7
202	Female	19	21	10	7
202	Female	19	22	18	5
202	Female	19	23	21	4
202	Female	19	24	36	5
202	Female	19	25	13	4
202	Female	19	26	15	5
202	Female	19	27	16	3
202	Female	19	28	32	4
202	Female	19	29	35	4
202	Female	19	30	2	3
202	Female	19	31	37	6
202	Female	19	32	5	4
202	Female	19	33	33	5
202	Female	19	34	42	4
202	Female	19	35	31	6
202	Female	19	36	26	6
202	Female	19	37	11	6
202	Female	19	38	40	7
202	Female	19	39	41	6
202	Female	19	40	43	3
202	Female	19	41	14	5
202	Female	19	42	38	6
202	Female	19	43	19	5
202	Female	19	44	24	6
202	Female	19	45	27	3
220	Male	21	1	21	4
220	Male	21	2	36	6
220	Male	21	3	37	4
220	Male	21	4	34	5
220	Male	21	5	9	5
220	Male	21	6	1	4
220	Male	21	7	29	7
220	Male	21	8	8	4
220	Male	21	9	32	2
220	Male	21	10	38	4
220	Male	21	11	44	7
220	Male	21	12	35	3
220	Male	21	13	26	3
220	Male	21	14	24	4
220	Male	21	15	13	3
220	Male	21	16	0	4
220	Male	21	17	28	3
220	Male	21	18	41	4
220	Male	21	19	25	3
220	Male	21	20	6	7
220	Male	21	21	14	7
220	Male	21	22	16	4
220	Male	21	23	33	5
220	Male	21	24	7	5
220	Male	21	25	17	2
220	Male	21	26	23	5
220	Male	21	27	5	3
220	Male	21	28	27	3
220	Male	21	29	19	3
220	Male	21	30	31	5
220	Male	21	31	22	5
220	Male	21	32	39	4
220	Male	21	33	20	3
220	Male	21	34	11	2
220	Male	21	35	30	6
220	Male	21	36	18	3
220	Male	21	37	42	3
220	Male	21	38	40	3
220	Male	21	39	2	4
220	Male	21	40	4	5
220	Male	21	41	43	3
220	Male	21	42	10	7
220	Male	21	43	3	6
220	Male	21	44	15	3
220	Male	21	45	12	5
221	Male	19	1	3	5
221	Male	19	2	9	6
221	Male	19	3	14	5
221	Male	19	4	25	5
221	Male	19	5	27	6
221	Male	19	6	37	5
221	Male	19	7	33	7
221	Male	19	8	16	3
221	Male	19	9	34	2
221	Male	19	10	40	5
221	Male	19	11	31	6
221	Male	19	12	7	6
221	Male	19	13	22	6
221	Male	19	14	11	4
221	Male	19	15	10	5
221	Male	19	16	19	5
221	Male	19	17	1	5
221	Male	19	18	12	5
221	Male	19	19	0	5
221	Male	19	20	44	7
221	Male	19	21	18	7
221	Male	19	22	32	5
221	Male	19	23	13	6
221	Male	19	24	2	6
221	Male	19	25	21	5
221	Male	19	26	17	7
221	Male	19	27	5	4
221	Male	19	28	6	5
221	Male	19	29	42	6
221	Male	19	30	38	3
221	Male	19	31	24	4
221	Male	19	32	28	3
221	Male	19	33	43	6
221	Male	19	34	20	5
221	Male	19	35	30	4
221	Male	19	36	29	5
221	Male	19	37	41	5
221	Male	19	38	35	6
221	Male	19	39	39	4
221	Male	19	40	4	6
221	Male	19	41	23	3
221	Male	19	42	8	7
221	Male	19	43	36	5
221	Male	19	44	15	6
221	Male	19	45	26	5
